# Supplementary material for: Enantioconvergent synthesis of chiral fluorenols from racemic secondary alcohols via Pd(ii)/chiral norbornene cooperative catalysis
Source: Chem Sci. 2024 Apr 25;15(21):7975–81. doi: 10.1039/d4sc01004c (PMC11134410; doi:10.1039/d4sc01004c)
Supplement: SC-015-D4SC01004C-s002 [file SC-015-D4SC01004C-s002.cif]

# Electronic Supplementary Material (ESI) for Chemical Science.
# This journal is © The Royal Society of Chemistry 2024

####################################################################### 
# 
# This file contains crystal structure data downloaded from the 
# Cambridge Structural Database (CSD) hosted by the Cambridge 
# Crystallographic Data Centre (CCDC).
# 
# Full information about CCDC data access policies and citation 
# guidelines are available at http://www.ccdc.cam.ac.uk/access/V1 
# 
# Audit and citation data items may have been added by the CCDC. 
# Please retain this information to preserve the provenance of 
# this file and to allow appropriate attribution of the data. 
# 
#######################################################################

data_x
_database_code_depnum_ccdc_archive 'CCDC 2222332'
loop_
_audit_author_name
_audit_author_address
'Ze-Shui Liu'
;Wuhan University
China
;
_audit_update_record             
;
2022-11-28 deposited with the CCDC.	2024-04-18 downloaded from the CCDC.
;
_audit_creation_date             2021-11-30
_audit_creation_method           
;
Olex2 1.2
(compiled 2018.05.29 svn.r3508 for OlexSys, GUI svn.r5506)
;
_shelx_SHELXL_version_number     2016/6
_chemical_name_common            ?
_chemical_name_systematic        ?
_chemical_formula_moiety         'C22 H20 O'
_chemical_formula_sum            'C22 H20 O'
_chemical_formula_weight         300.38
_chemical_absolute_configuration ad
_chemical_melting_point          ?
loop_
_atom_type_symbol
_atom_type_description
_atom_type_scat_dispersion_real
_atom_type_scat_dispersion_imag
_atom_type_scat_source
C C 0.0181 0.0091 'International Tables Vol C Tables 4.2.6.8 and 6.1.1.4'
H H 0.0000 0.0000 'International Tables Vol C Tables 4.2.6.8 and 6.1.1.4'
O O 0.0492 0.0322 'International Tables Vol C Tables 4.2.6.8 and 6.1.1.4'

_shelx_space_group_comment       
;
The symmetry employed for this shelxl refinement is uniquely defined
by the following loop, which should always be used as a source of
symmetry information in preference to the above space-group names.
They are only intended as comments.
;
_space_group_crystal_system      orthorhombic
_space_group_IT_number           19
_space_group_name_H-M_alt        'P 21 21 21'
_space_group_name_Hall           'P 2ac 2ab'
loop_
_space_group_symop_operation_xyz
'x, y, z'
'-x+1/2, -y, z+1/2'
'-x, y+1/2, -z+1/2'
'x+1/2, -y+1/2, -z'

_cell_length_a                   7.7777(3)
_cell_length_b                   8.0764(3)
_cell_length_c                   25.7905(9)
_cell_angle_alpha                90
_cell_angle_beta                 90
_cell_angle_gamma                90
_cell_volume                     1620.05(10)
_cell_formula_units_Z            4
_cell_measurement_reflns_used    9925
_cell_measurement_temperature    173(2)
_cell_measurement_theta_max      65.23
_cell_measurement_theta_min      3.43
_shelx_estimated_absorpt_T_max   0.989
_shelx_estimated_absorpt_T_min   0.978
_exptl_absorpt_coefficient_mu    0.567
_exptl_absorpt_correction_T_max  ?
_exptl_absorpt_correction_T_min  ?
_exptl_absorpt_correction_type   none
_exptl_absorpt_process_details   ?
_exptl_absorpt_special_details   ?
_exptl_crystal_colour            colourless
_exptl_crystal_colour_primary    colourless
_exptl_crystal_density_diffrn    1.232
_exptl_crystal_density_meas      ?
_exptl_crystal_density_method    ?
_exptl_crystal_description       plate
_exptl_crystal_F_000             640
_exptl_crystal_size_max          0.04
_exptl_crystal_size_mid          0.04
_exptl_crystal_size_min          0.02
_exptl_transmission_factor_max   ?
_exptl_transmission_factor_min   ?
_diffrn_reflns_av_R_equivalents  0.0636
_diffrn_reflns_av_unetI/netI     0.0327
_diffrn_reflns_Laue_measured_fraction_full 0.999
_diffrn_reflns_Laue_measured_fraction_max 0.999
_diffrn_reflns_limit_h_max       9
_diffrn_reflns_limit_h_min       -9
_diffrn_reflns_limit_k_max       9
_diffrn_reflns_limit_k_min       -9
_diffrn_reflns_limit_l_max       29
_diffrn_reflns_limit_l_min       -30
_diffrn_reflns_number            19056
_diffrn_reflns_point_group_measured_fraction_full 0.999
_diffrn_reflns_point_group_measured_fraction_max 0.999
_diffrn_reflns_theta_full        65.219
_diffrn_reflns_theta_max         65.219
_diffrn_reflns_theta_min         3.427
_diffrn_ambient_temperature      173
_diffrn_detector_area_resol_mean ?
_diffrn_measured_fraction_theta_full 0.999
_diffrn_measured_fraction_theta_max 0.999
_diffrn_measurement_device_type  'Bruker APEX-II CCD'
_diffrn_measurement_method       '\f and \w scans'
_diffrn_radiation_type           CuK\a
_diffrn_radiation_wavelength     1.54178
_diffrn_source                   ?
_diffrn_standards_number         0
_reflns_Friedel_coverage         0.699
_reflns_Friedel_fraction_full    0.998
_reflns_Friedel_fraction_max     0.997
_reflns_number_gt                2758
_reflns_number_total             2770
_reflns_special_details          
;
 Reflections were merged by SHELXL according to the crystal
 class for the calculation of statistics and refinement.
 
 _reflns_Friedel_fraction is defined as the number of unique
 Friedel pairs measured divided by the number that would be
 possible theoretically, ignoring centric projections and
 systematic absences.
;
_reflns_threshold_expression     'I > 2\s(I)'
_computing_cell_refinement       ?
_computing_data_collection       ?
_computing_data_reduction        ?
_computing_molecular_graphics    'Olex2 (Dolomanov et al., 2009)'
_computing_publication_material  'Olex2 (Dolomanov et al., 2009)'
_computing_structure_refinement  'ShelXL (Sheldrick, 2015)'
_computing_structure_solution    'ShelXT (Sheldrick, 2015)'
_refine_diff_density_max         0.189
_refine_diff_density_min         -0.184
_refine_diff_density_rms         0.043
_refine_ls_abs_structure_details 
;
 Flack x determined using 1127 quotients [(I+)-(I-)]/[(I+)+(I-)]
 (Parsons, Flack and Wagner, Acta Cryst. B69 (2013) 249-259).
;
_refine_ls_abs_structure_Flack   -0.06(8)
_refine_ls_extinction_coef       0.0078(9)
_refine_ls_extinction_expression Fc^*^=kFc[1+0.001xFc^2^\l^3^/sin(2\q)]^-1/4^
_refine_ls_extinction_method     'SHELXL-2016/6 (Sheldrick 2016)'
_refine_ls_goodness_of_fit_ref   1.051
_refine_ls_hydrogen_treatment    mixed
_refine_ls_matrix_type           full
_refine_ls_number_parameters     216
_refine_ls_number_reflns         2770
_refine_ls_number_restraints     0
_refine_ls_R_factor_all          0.0352
_refine_ls_R_factor_gt           0.0350
_refine_ls_restrained_S_all      1.051
_refine_ls_shift/su_max          0.000
_refine_ls_shift/su_mean         0.000
_refine_ls_structure_factor_coef Fsqd
_refine_ls_weighting_details     
'w=1/[\s^2^(Fo^2^)+(0.0504P)^2^+0.2955P] where P=(Fo^2^+2Fc^2^)/3'
_refine_ls_weighting_scheme      calc
_refine_ls_wR_factor_gt          0.0874
_refine_ls_wR_factor_ref         0.0881
_refine_special_details          ?
_olex2_refinement_description    
;
1. Fixed Uiso
 At 1.2 times of:
  All C(H) groups
 At 1.5 times of:
  All C(H,H,H) groups
2.a Aromatic/amide H refined with riding coordinates:
 C9(H9), C20(H20), C3(H3), C7(H7), C17(H17), C8(H8), C19(H19), C18(H18),
 C2(H2), C1(H1A)
2.b Idealised Me refined as rotating group:
 C22(H22A,H22B,H22C), C21(H21A,H21B,H21C), C14(H14A,H14B,H14C)
;
_atom_sites_solution_hydrogens   mixed
_atom_sites_solution_primary     dual
_atom_sites_solution_secondary   ?
loop_
_atom_site_label
_atom_site_type_symbol
_atom_site_fract_x
_atom_site_fract_y
_atom_site_fract_z
_atom_site_U_iso_or_equiv
_atom_site_adp_type
_atom_site_occupancy
_atom_site_site_symmetry_order
_atom_site_calc_flag
_atom_site_refinement_flags_posn
_atom_site_refinement_flags_adp
_atom_site_refinement_flags_occupancy
_atom_site_disorder_assembly
_atom_site_disorder_group
O1 O 0.88953(19) 0.57217(17) 0.35839(6) 0.0345(4) Uani 1 1 d . . . . .
C5 C 0.7959(2) 0.2055(2) 0.30076(7) 0.0236(4) Uani 1 1 d . . . . .
C10 C 0.7404(2) 0.3702(2) 0.30466(7) 0.0237(4) Uani 1 1 d . . . . .
C6 C 0.7788(2) 0.1194(2) 0.25401(7) 0.0273(4) Uani 1 1 d . . . . .
C4 C 0.8606(2) 0.1535(2) 0.35201(7) 0.0257(4) Uani 1 1 d . . . . .
C12 C 0.8440(2) 0.2862(2) 0.38675(7) 0.0255(4) Uani 1 1 d . . . . .
C16 C 0.4570(2) 0.4030(2) 0.39166(7) 0.0266(4) Uani 1 1 d . . . . .
C9 C 0.6724(3) 0.4539(2) 0.26268(8) 0.0306(4) Uani 1 1 d . . . . .
H9 H 0.635106 0.565510 0.265731 0.037 Uiso 1 1 calc R . . . .
C15 C 0.6029(2) 0.5030(2) 0.38434(7) 0.0259(4) Uani 1 1 d . . . . .
C11 C 0.7681(2) 0.4367(2) 0.35922(7) 0.0254(4) Uani 1 1 d . . . . .
C20 C 0.5990(3) 0.6666(2) 0.40118(8) 0.0350(5) Uani 1 1 d . . . . .
H20 H 0.696293 0.735404 0.395554 0.042 Uiso 1 1 calc R . . . .
C13 C 0.8935(2) 0.2731(3) 0.43835(8) 0.0339(5) Uani 1 1 d . . . . .
C3 C 0.9267(3) 0.0027(3) 0.36898(9) 0.0354(5) Uani 1 1 d . . . . .
H3 H 0.940139 -0.087623 0.345731 0.042 Uiso 1 1 calc R . . . .
C22 C 0.4426(3) 0.2258(2) 0.37388(8) 0.0345(5) Uani 1 1 d . . . . .
H22A H 0.459306 0.220441 0.336258 0.052 Uiso 1 1 calc GR . . . .
H22B H 0.328327 0.182917 0.382648 0.052 Uiso 1 1 calc GR . . . .
H22C H 0.530594 0.158845 0.391177 0.052 Uiso 1 1 calc GR . . . .
C7 C 0.7114(3) 0.2058(3) 0.21217(7) 0.0332(5) Uani 1 1 d . . . . .
H7 H 0.699720 0.150626 0.179828 0.040 Uiso 1 1 calc R . . . .
C17 C 0.3145(3) 0.4718(3) 0.41656(8) 0.0349(5) Uani 1 1 d . . . . .
H17 H 0.214956 0.405484 0.421553 0.042 Uiso 1 1 calc R . . . .
C8 C 0.6604(3) 0.3698(3) 0.21598(8) 0.0357(5) Uani 1 1 d . . . . .
H8 H 0.616847 0.425121 0.186258 0.043 Uiso 1 1 calc R . . . .
C19 C 0.4551(3) 0.7317(3) 0.42612(9) 0.0423(5) Uani 1 1 d . . . . .
H19 H 0.454884 0.843558 0.437507 0.051 Uiso 1 1 calc R . . . .
C18 C 0.3139(3) 0.6332(3) 0.43413(8) 0.0408(5) Uani 1 1 d . . . . .
H18 H 0.216100 0.675970 0.451681 0.049 Uiso 1 1 calc R . . . .
C21 C 0.8256(3) -0.0616(3) 0.24851(9) 0.0375(5) Uani 1 1 d . . . . .
H21A H 0.948976 -0.075864 0.254891 0.056 Uiso 1 1 calc GR . . . .
H21B H 0.798070 -0.099224 0.213349 0.056 Uiso 1 1 calc GR . . . .
H21C H 0.760248 -0.127011 0.273719 0.056 Uiso 1 1 calc GR . . . .
C2 C 0.9722(3) -0.0119(3) 0.42069(10) 0.0457(6) Uani 1 1 d . . . . .
H2 H 1.015294 -0.114592 0.433111 0.055 Uiso 1 1 calc R . . . .
C1 C 0.9564(3) 0.1193(3) 0.45449(9) 0.0430(6) Uani 1 1 d . . . . .
H1A H 0.989114 0.104854 0.489692 0.052 Uiso 1 1 calc R . . . .
C14 C 0.8842(3) 0.4148(3) 0.47609(8) 0.0458(6) Uani 1 1 d . . . . .
H14A H 0.892867 0.519752 0.457212 0.069 Uiso 1 1 calc GR . . . .
H14B H 0.979107 0.406262 0.500925 0.069 Uiso 1 1 calc GR . . . .
H14C H 0.774431 0.410606 0.494714 0.069 Uiso 1 1 calc GR . . . .
H1 H 0.965(5) 0.537(4) 0.3385(14) 0.075(11) Uiso 1 1 d . . . . .

loop_
_atom_site_aniso_label
_atom_site_aniso_U_11
_atom_site_aniso_U_22
_atom_site_aniso_U_33
_atom_site_aniso_U_23
_atom_site_aniso_U_13
_atom_site_aniso_U_12
O1 0.0287(8) 0.0289(7) 0.0460(8) -0.0087(6) 0.0090(7) -0.0101(6)
C5 0.0173(8) 0.0242(8) 0.0294(9) -0.0004(7) 0.0060(7) -0.0031(7)
C10 0.0202(8) 0.0235(8) 0.0273(9) -0.0002(7) 0.0054(7) -0.0020(7)
C6 0.0212(9) 0.0286(9) 0.0320(9) -0.0057(8) 0.0067(8) -0.0039(8)
C4 0.0185(8) 0.0271(9) 0.0315(9) 0.0018(7) 0.0045(7) -0.0023(7)
C12 0.0163(8) 0.0314(9) 0.0289(9) -0.0012(8) 0.0024(7) -0.0030(7)
C16 0.0231(9) 0.0326(10) 0.0241(8) 0.0037(7) 0.0005(7) 0.0028(8)
C9 0.0299(10) 0.0270(9) 0.0350(10) 0.0050(8) 0.0051(9) 0.0006(8)
C15 0.0253(9) 0.0271(9) 0.0252(8) -0.0021(7) 0.0013(7) 0.0019(8)
C11 0.0228(9) 0.0234(8) 0.0301(9) -0.0030(7) 0.0050(8) -0.0048(7)
C20 0.0366(11) 0.0302(10) 0.0382(10) -0.0080(8) 0.0032(9) 0.0015(9)
C13 0.0196(9) 0.0515(12) 0.0307(10) -0.0002(9) 0.0015(8) -0.0022(9)
C3 0.0318(10) 0.0300(10) 0.0443(11) 0.0041(9) 0.0037(9) 0.0044(9)
C22 0.0261(10) 0.0323(10) 0.0451(11) -0.0001(8) 0.0066(9) -0.0068(8)
C7 0.0322(10) 0.0419(10) 0.0255(9) -0.0071(8) 0.0029(8) -0.0060(10)
C17 0.0266(10) 0.0454(11) 0.0327(10) 0.0079(9) 0.0059(9) 0.0067(9)
C8 0.0359(11) 0.0423(11) 0.0290(9) 0.0061(9) -0.0016(8) -0.0002(10)
C19 0.0529(14) 0.0349(11) 0.0393(11) -0.0078(9) 0.0047(11) 0.0139(11)
C18 0.0369(12) 0.0481(12) 0.0375(11) 0.0028(10) 0.0116(10) 0.0182(11)
C21 0.0356(11) 0.0306(10) 0.0464(12) -0.0134(9) 0.0076(10) -0.0008(9)
C2 0.0383(12) 0.0473(13) 0.0517(13) 0.0184(11) -0.0011(11) 0.0084(11)
C1 0.0279(11) 0.0664(15) 0.0347(10) 0.0139(11) -0.0029(9) 0.0013(11)
C14 0.0325(12) 0.0754(17) 0.0296(10) -0.0133(11) 0.0003(9) -0.0037(12)

_geom_special_details            
;
 All esds (except the esd in the dihedral angle between two l.s. planes)
 are estimated using the full covariance matrix.  The cell esds are taken
 into account individually in the estimation of esds in distances, angles
 and torsion angles; correlations between esds in cell parameters are only
 used when they are defined by crystal symmetry.  An approximate (isotropic)
 treatment of cell esds is used for estimating esds involving l.s. planes.
;
loop_
_geom_bond_atom_site_label_1
_geom_bond_atom_site_label_2
_geom_bond_distance
_geom_bond_site_symmetry_2
_geom_bond_publ_flag
O1 C11 1.445(2) . ?
O1 H1 0.83(4) . ?
C5 C10 1.402(2) . ?
C5 C6 1.398(3) . ?
C5 C4 1.475(3) . ?
C10 C9 1.382(3) . ?
C10 C11 1.522(3) . ?
C6 C7 1.388(3) . ?
C6 C21 1.514(3) . ?
C4 C12 1.403(3) . ?
C4 C3 1.392(3) . ?
C12 C11 1.526(3) . ?
C12 C13 1.389(3) . ?
C16 C15 1.406(3) . ?
C16 C22 1.507(3) . ?
C16 C17 1.397(3) . ?
C9 H9 0.9500 . ?
C9 C8 1.386(3) . ?
C15 C11 1.535(3) . ?
C15 C20 1.392(3) . ?
C20 H20 0.9500 . ?
C20 C19 1.393(3) . ?
C13 C1 1.399(3) . ?
C13 C14 1.504(3) . ?
C3 H3 0.9500 . ?
C3 C2 1.385(3) . ?
C22 H22A 0.9800 . ?
C22 H22B 0.9800 . ?
C22 H22C 0.9800 . ?
C7 H7 0.9500 . ?
C7 C8 1.386(3) . ?
C17 H17 0.9500 . ?
C17 C18 1.380(3) . ?
C8 H8 0.9500 . ?
C19 H19 0.9500 . ?
C19 C18 1.372(3) . ?
C18 H18 0.9500 . ?
C21 H21A 0.9800 . ?
C21 H21B 0.9800 . ?
C21 H21C 0.9800 . ?
C2 H2 0.9500 . ?
C2 C1 1.377(4) . ?
C1 H1A 0.9500 . ?
C14 H14A 0.9800 . ?
C14 H14B 0.9800 . ?
C14 H14C 0.9800 . ?

loop_
_geom_angle_atom_site_label_1
_geom_angle_atom_site_label_2
_geom_angle_atom_site_label_3
_geom_angle
_geom_angle_site_symmetry_1
_geom_angle_site_symmetry_3
_geom_angle_publ_flag
C11 O1 H1 102(2) . . ?
C10 C5 C4 108.10(16) . . ?
C6 C5 C10 120.28(17) . . ?
C6 C5 C4 131.58(17) . . ?
C5 C10 C11 110.97(16) . . ?
C9 C10 C5 121.74(17) . . ?
C9 C10 C11 127.28(17) . . ?
C5 C6 C21 122.56(18) . . ?
C7 C6 C5 117.17(17) . . ?
C7 C6 C21 120.24(18) . . ?
C12 C4 C5 108.86(16) . . ?
C3 C4 C5 131.02(18) . . ?
C3 C4 C12 120.11(18) . . ?
C4 C12 C11 110.30(16) . . ?
C13 C12 C4 121.87(18) . . ?
C13 C12 C11 127.83(18) . . ?
C15 C16 C22 124.42(16) . . ?
C17 C16 C15 118.31(18) . . ?
C17 C16 C22 117.27(17) . . ?
C10 C9 H9 121.1 . . ?
C10 C9 C8 117.80(19) . . ?
C8 C9 H9 121.1 . . ?
C16 C15 C11 122.13(16) . . ?
C20 C15 C16 119.07(18) . . ?
C20 C15 C11 118.79(17) . . ?
O1 C11 C10 110.25(15) . . ?
O1 C11 C12 110.91(15) . . ?
O1 C11 C15 106.80(14) . . ?
C10 C11 C12 101.75(14) . . ?
C10 C11 C15 113.27(16) . . ?
C12 C11 C15 113.89(15) . . ?
C15 C20 H20 119.3 . . ?
C15 C20 C19 121.3(2) . . ?
C19 C20 H20 119.3 . . ?
C12 C13 C1 116.71(19) . . ?
C12 C13 C14 123.3(2) . . ?
C1 C13 C14 120.0(2) . . ?
C4 C3 H3 120.9 . . ?
C2 C3 C4 118.1(2) . . ?
C2 C3 H3 120.9 . . ?
C16 C22 H22A 109.5 . . ?
C16 C22 H22B 109.5 . . ?
C16 C22 H22C 109.5 . . ?
H22A C22 H22B 109.5 . . ?
H22A C22 H22C 109.5 . . ?
H22B C22 H22C 109.5 . . ?
C6 C7 H7 118.9 . . ?
C8 C7 C6 122.22(18) . . ?
C8 C7 H7 118.9 . . ?
C16 C17 H17 119.0 . . ?
C18 C17 C16 122.0(2) . . ?
C18 C17 H17 119.0 . . ?
C9 C8 H8 119.6 . . ?
C7 C8 C9 120.73(19) . . ?
C7 C8 H8 119.6 . . ?
C20 C19 H19 120.2 . . ?
C18 C19 C20 119.6(2) . . ?
C18 C19 H19 120.2 . . ?
C17 C18 H18 120.2 . . ?
C19 C18 C17 119.7(2) . . ?
C19 C18 H18 120.2 . . ?
C6 C21 H21A 109.5 . . ?
C6 C21 H21B 109.5 . . ?
C6 C21 H21C 109.5 . . ?
H21A C21 H21B 109.5 . . ?
H21A C21 H21C 109.5 . . ?
H21B C21 H21C 109.5 . . ?
C3 C2 H2 119.3 . . ?
C1 C2 C3 121.4(2) . . ?
C1 C2 H2 119.3 . . ?
C13 C1 H1A 119.1 . . ?
C2 C1 C13 121.7(2) . . ?
C2 C1 H1A 119.1 . . ?
C13 C14 H14A 109.5 . . ?
C13 C14 H14B 109.5 . . ?
C13 C14 H14C 109.5 . . ?
H14A C14 H14B 109.5 . . ?
H14A C14 H14C 109.5 . . ?
H14B C14 H14C 109.5 . . ?

_shelx_res_file                  
;
TITL x_a.res in P2(1)2(1)2(1)
    x.res
    created by SHELXL-2016/6 at 00:17:59 on 30-Nov-2021
REM Old TITL x in P2(1)2(1)2(1)
REM SHELXT solution in P2(1)2(1)2(1)
REM R1 0.120, Rweak 0.028, Alpha 0.001, Orientation as input
REM Flack x = 0.031 ( 0.197 ) from Parsons' quotients
REM Formula found by SHELXT: C22 O
CELL 1.54178 7.7777 8.0764 25.7905 90 90 90
ZERR 4 0.0003 0.0003 0.0009 0 0 0
LATT -1
SYMM 0.5-X,-Y,0.5+Z
SYMM -X,0.5+Y,0.5-Z
SYMM 0.5+X,0.5-Y,-Z
SFAC C H O
UNIT 88 80 4

L.S. 10 0 0
PLAN  20
SIZE 0.04 0.04 0.02
TEMP -100.15
BOND $H
list 4
fmap 2 53
ACTA
REM <olex2.extras>
REM <HklSrc "%.\\x.hkl">
REM </olex2.extras>

WGHT    0.050400    0.295500
EXTI    0.007807
FVAR       0.81263
O1    3    0.889526    0.572165    0.358392    11.00000    0.02866    0.02892 =
         0.04601   -0.00868    0.00899   -0.01009
C5    1    0.795924    0.205494    0.300762    11.00000    0.01725    0.02415 =
         0.02936   -0.00038    0.00601   -0.00312
C10   1    0.740423    0.370166    0.304661    11.00000    0.02023    0.02346 =
         0.02732   -0.00025    0.00539   -0.00198
C6    1    0.778778    0.119418    0.254008    11.00000    0.02124    0.02855 =
         0.03202   -0.00575    0.00669   -0.00388
C4    1    0.860593    0.153500    0.352014    11.00000    0.01847    0.02713 =
         0.03146    0.00184    0.00449   -0.00232
C12   1    0.843985    0.286215    0.386751    11.00000    0.01629    0.03142 =
         0.02893   -0.00118    0.00239   -0.00296
C16   1    0.457047    0.402998    0.391659    11.00000    0.02309    0.03259 =
         0.02414    0.00374    0.00055    0.00281
C9    1    0.672418    0.453930    0.262683    11.00000    0.02992    0.02697 =
         0.03502    0.00499    0.00510    0.00063
AFIX  43
H9    2    0.635106    0.565510    0.265731    11.00000   -1.20000
AFIX   0
C15   1    0.602946    0.502994    0.384340    11.00000    0.02527    0.02712 =
         0.02517   -0.00211    0.00126    0.00187
C11   1    0.768095    0.436706    0.359220    11.00000    0.02275    0.02340 =
         0.03014   -0.00303    0.00501   -0.00482
C20   1    0.598963    0.666643    0.401178    11.00000    0.03656    0.03018 =
         0.03820   -0.00797    0.00320    0.00154
AFIX  43
H20   2    0.696293    0.735404    0.395554    11.00000   -1.20000
AFIX   0
C13   1    0.893517    0.273136    0.438347    11.00000    0.01956    0.05149 =
         0.03067   -0.00020    0.00150   -0.00221
C3    1    0.926678    0.002699    0.368976    11.00000    0.03181    0.03000 =
         0.04435    0.00406    0.00369    0.00440
AFIX  43
H3    2    0.940139   -0.087623    0.345731    11.00000   -1.20000
AFIX   0
C22   1    0.442551    0.225812    0.373882    11.00000    0.02611    0.03230 =
         0.04509   -0.00007    0.00664   -0.00682
AFIX 137
H22A  2    0.459306    0.220441    0.336258    11.00000   -1.50000
H22B  2    0.328327    0.182917    0.382648    11.00000   -1.50000
H22C  2    0.530594    0.158845    0.391177    11.00000   -1.50000
AFIX   0
C7    1    0.711363    0.205778    0.212173    11.00000    0.03221    0.04193 =
         0.02550   -0.00705    0.00295   -0.00604
AFIX  43
H7    2    0.699720    0.150626    0.179828    11.00000   -1.20000
AFIX   0
C17   1    0.314483    0.471779    0.416557    11.00000    0.02662    0.04543 =
         0.03269    0.00787    0.00590    0.00666
AFIX  43
H17   2    0.214956    0.405484    0.421553    11.00000   -1.20000
AFIX   0
C8    1    0.660443    0.369774    0.215983    11.00000    0.03592    0.04229 =
         0.02899    0.00608   -0.00159   -0.00023
AFIX  43
H8    2    0.616847    0.425121    0.186258    11.00000   -1.20000
AFIX   0
C19   1    0.455136    0.731697    0.426117    11.00000    0.05287    0.03486 =
         0.03925   -0.00781    0.00474    0.01394
AFIX  43
H19   2    0.454884    0.843558    0.437507    11.00000   -1.20000
AFIX   0
C18   1    0.313883    0.633238    0.434125    11.00000    0.03694    0.04806 =
         0.03747    0.00281    0.01157    0.01817
AFIX  43
H18   2    0.216100    0.675970    0.451681    11.00000   -1.20000
AFIX   0
C21   1    0.825649   -0.061627    0.248507    11.00000    0.03562    0.03057 =
         0.04644   -0.01336    0.00764   -0.00077
AFIX 137
H21A  2    0.948976   -0.075864    0.254891    11.00000   -1.50000
H21B  2    0.798070   -0.099224    0.213349    11.00000   -1.50000
H21C  2    0.760248   -0.127011    0.273719    11.00000   -1.50000
AFIX   0
C2    1    0.972231   -0.011916    0.420687    11.00000    0.03826    0.04727 =
         0.05170    0.01845   -0.00106    0.00842
AFIX  43
H2    2    1.015294   -0.114592    0.433111    11.00000   -1.20000
AFIX   0
C1    1    0.956428    0.119259    0.454488    11.00000    0.02789    0.06638 =
         0.03466    0.01393   -0.00294    0.00131
AFIX  43
H1A   2    0.989114    0.104854    0.489692    11.00000   -1.20000
AFIX   0
C14   1    0.884167    0.414771    0.476085    11.00000    0.03253    0.07544 =
         0.02955   -0.01327    0.00025   -0.00365
AFIX 137
H14A  2    0.892867    0.519752    0.457212    11.00000   -1.50000
H14B  2    0.979107    0.406262    0.500925    11.00000   -1.50000
H14C  2    0.774431    0.410606    0.494714    11.00000   -1.50000
AFIX   0
H1    2    0.965491    0.536927    0.338451    11.00000    0.07464
HKLF 4


REM  x_a.res in P2(1)2(1)2(1)
REM R1 =  0.0350 for    2758 Fo > 4sig(Fo)  and  0.0352 for all    2770 data
REM    216 parameters refined using      0 restraints

END

WGHT      0.0504      0.2955

REM Highest difference peak  0.189,  deepest hole -0.184,  1-sigma level  0.043
Q1    1   0.8306  0.2850  0.4186  11.00000  0.05    0.19
Q2    1   0.8722  0.3621  0.5197  11.00000  0.05    0.18
Q3    1   0.3823  0.5988  0.4820  11.00000  0.05    0.16
Q4    1   0.7805  0.2953  0.2951  11.00000  0.05    0.16
Q5    1   0.7754  0.4916  0.4752  11.00000  0.05    0.15
Q6    1   0.7725  0.1496  0.2784  11.00000  0.05    0.15
Q7    1   0.4563  0.8102  0.4589  11.00000  0.05    0.15
Q8    1   0.7317  0.4188  0.2839  11.00000  0.05    0.14
Q9    1   0.8427  0.1766  0.3198  11.00000  0.05    0.14
Q10   1   0.7412  0.4021  0.3303  11.00000  0.05    0.13
Q11   1   0.9541  0.0422  0.4822  11.00000  0.05    0.13
Q12   1   0.9510  0.1803  0.4988  11.00000  0.05    0.12
Q13   1   0.8732  0.2304  0.5073  11.00000  0.05    0.12
Q14   1   0.9500 -0.0514  0.4853  11.00000  0.05    0.12
Q15   1   0.9536  0.1406  0.5438  11.00000  0.05    0.12
Q16   1   0.9909  0.4833  0.4822  11.00000  0.05    0.11
Q17   1   0.8863  0.3372  0.4555  11.00000  0.05    0.11
Q18   1   0.8436  0.2191  0.3809  11.00000  0.05    0.11
Q19   1   0.7928  0.3579  0.3771  11.00000  0.05    0.11
Q20   1   0.9846  0.0929  0.4208  11.00000  0.05    0.11
;
_shelx_res_checksum              56761
_olex2_submission_special_instructions 'No special instructions were received'
####################################################################### 
# 
# This file contains crystal structure data downloaded from the 
# Cambridge Structural Database (CSD) hosted by the Cambridge 
# Crystallographic Data Centre (CCDC).
# 
# Full information about CCDC data access policies and citation 
# guidelines are available at http://www.ccdc.cam.ac.uk/access/V1 
# 
# Audit and citation data items may have been added by the CCDC. 
# Please retain this information to preserve the provenance of 
# this file and to allow appropriate attribution of the data. 
# 
#######################################################################

data_zhouqh-dingbo-db-c-2-20231230-rt
_database_code_depnum_ccdc_archive 'CCDC 2323314'
loop_
_audit_author_name
_audit_author_address
'Ze-Shui Liu'
;Wuhan University
China
;
_audit_update_record             
;
2024-01-03 deposited with the CCDC.	2024-04-18 downloaded from the CCDC.
;
_audit_creation_date             2023-12-30
_audit_creation_method           
;
Olex2 1.5-ac5-024
(compiled 2022.04.12 svn.rca3783a0 for Rigaku Oxford Diffraction, GUI svn.r6498)
;
_shelx_SHELXL_version_number     2019/2
_chemical_name_common            ?
_chemical_name_systematic        ?
_chemical_formula_moiety         'C17 H18 O2'
_chemical_formula_sum            'C17 H18 O2'
_chemical_formula_weight         254.31
_chemical_absolute_configuration ad
_chemical_melting_point          ?
_chemical_oxdiff_formula         'H C N O'
loop_
_atom_type_symbol
_atom_type_description
_atom_type_scat_dispersion_real
_atom_type_scat_dispersion_imag
_atom_type_scat_source
C C 0.0181 0.0091 'International Tables Vol C Tables 4.2.6.8 and 6.1.1.4'
H H 0.0000 0.0000 'International Tables Vol C Tables 4.2.6.8 and 6.1.1.4'
O O 0.0492 0.0322 'International Tables Vol C Tables 4.2.6.8 and 6.1.1.4'

_shelx_space_group_comment       
;
The symmetry employed for this shelxl refinement is uniquely defined
by the following loop, which should always be used as a source of
symmetry information in preference to the above space-group names.
They are only intended as comments.
;
_space_group_crystal_system      triclinic
_space_group_IT_number           1
_space_group_name_H-M_alt        'P 1'
_space_group_name_Hall           'P 1'
loop_
_space_group_symop_operation_xyz
'x, y, z'

_cell_length_a                   12.20290(10)
_cell_length_b                   12.20700(10)
_cell_length_c                   20.2310(2)
_cell_angle_alpha                106.0410(10)
_cell_angle_beta                 106.0660(10)
_cell_angle_gamma                90.6580(10)
_cell_volume                     2770.52(5)
_cell_formula_units_Z            8
_cell_measurement_reflns_used    54459
_cell_measurement_temperature    296.88(15)
_cell_measurement_theta_max      71.4800
_cell_measurement_theta_min      3.7200
_shelx_estimated_absorpt_T_max   0.982
_shelx_estimated_absorpt_T_min   0.970
_exptl_absorpt_coefficient_mu    0.620
_exptl_absorpt_correction_T_max  1.00000
_exptl_absorpt_correction_T_min  0.52361
_exptl_absorpt_correction_type   multi-scan
_exptl_absorpt_process_details   
;
CrysAlisPro 1.171.42.72a (Rigaku Oxford Diffraction, 2022)
Empirical absorption correction using spherical harmonics,
implemented in SCALE3 ABSPACK scaling algorithm.
;
_exptl_absorpt_special_details   ?
_exptl_crystal_colour            colourless
_exptl_crystal_colour_primary    colourless
_exptl_crystal_density_diffrn    1.219
_exptl_crystal_density_meas      ?
_exptl_crystal_density_method    ?
_exptl_crystal_description       block
_exptl_crystal_F_000             1088
_exptl_crystal_size_max          0.05
_exptl_crystal_size_mid          0.04
_exptl_crystal_size_min          0.03
_exptl_transmission_factor_max   ?
_exptl_transmission_factor_min   ?
_diffrn_reflns_av_R_equivalents  0.0244
_diffrn_reflns_av_unetI/netI     0.0153
_diffrn_reflns_Laue_measured_fraction_full 0.987
_diffrn_reflns_Laue_measured_fraction_max 0.963
_diffrn_reflns_limit_h_max       14
_diffrn_reflns_limit_h_min       -14
_diffrn_reflns_limit_k_max       14
_diffrn_reflns_limit_k_min       -15
_diffrn_reflns_limit_l_max       24
_diffrn_reflns_limit_l_min       -24
_diffrn_reflns_number            94592
_diffrn_reflns_point_group_measured_fraction_full 0.972
_diffrn_reflns_point_group_measured_fraction_max 0.934
_diffrn_reflns_theta_full        67.684
_diffrn_reflns_theta_max         71.398
_diffrn_reflns_theta_min         3.785
_diffrn_ambient_environment      air
_diffrn_ambient_temperature      296.88(15)
_diffrn_detector                 'Hybrid Pixel Array Detector'
_diffrn_detector_area_resol_mean 10.0000
_diffrn_measured_fraction_theta_full 0.987
_diffrn_measured_fraction_theta_max 0.963
_diffrn_measurement_details      
;
List of Runs (angles in degrees, time in seconds):

  # Type    Start    End  Width  t~exp~   \w     \q     \k     \f   Frames
#--------------------------------------------------------------------------
  1  \w    -28.00  94.00   0.50    0.50    --    5.00  57.00 -90.00  244
  2  \w    -28.00  94.00   0.50    0.50    --    5.00  57.00-180.00  244
  3  \w    -86.00  42.00   0.50    0.50    --  -47.10  76.00  30.00  256
  4  \w   -136.00  -9.00   0.50    0.50    --  -47.10 -76.00-180.00  254
  5  \w   -136.00  -9.00   0.50    0.50    --  -47.10 -76.00 -30.00  254
  6  \w   -149.00 -22.00   0.50    0.50    --  -60.00 -76.00 101.53  254
  7  \w   -157.00 -30.00   0.50    0.50    --  -68.00 -76.00-136.64  254
  8  \w   -161.00 -34.00   0.50    0.50    --  -72.00 -76.00-163.94  254
  9  \w   -161.00 -34.00   0.50    0.50    --  -72.00 -76.00   1.98  254
 10  \w   -161.00 -34.00   0.50    0.50    --  -72.00 -76.00  64.42  254
 11  \w   -161.00 -34.00   0.50    0.50    --  -72.00 -76.00 -68.43  254
 12  \w   -161.00 -34.00   0.50    0.50    --  -72.00 -76.00 155.41  254
 13  \w   -169.00 -44.00   0.50    0.50    --  -80.00 -71.00 -29.23  250
 14  \w   -173.00 -46.00   0.50    0.50    --  -84.00 -74.00  61.92  254
 15  \w   -173.00 -47.00   0.50    0.50    --  -84.00 -72.00 154.91  252
 16  \w   -177.00 -51.00   0.50    0.50    --  -88.00 -73.00 -50.83  252
 17  \w   -177.00 -50.00   0.50    0.50    --  -88.00 -76.00 -71.15  254
 18  \w   -177.00 -50.00   0.50    0.50    --  -88.00 -76.00-127.53  254
 19  \w   -177.00 -51.00   0.50    0.50    --  -88.00 -73.00 134.54  252
 20  \w   -177.00 -50.00   0.50    0.50    --  -88.00 -76.00  50.94  254
 21  \w   -181.00 -55.00   0.50    0.50    --  -92.00 -73.00  17.59  252
 22  \w   -181.00 -54.00   0.50    0.50    --  -92.00 -75.00 120.25  254
 23  \w   -135.00  -7.00   0.50    0.50    --  -96.70  76.00-150.00  256
 24  \w   -186.00 -58.00   0.50    0.50    --  -96.70 -74.00  -1.44  256
 25  \w   -135.00  -7.00   0.50    0.50    --  -96.70  76.00  60.00  256
 26  \w   -135.00  -7.00   0.50    0.50    --  -96.70  76.00 -30.00  256
 27  \w   -186.00 -59.00   0.50    0.50    --  -96.70 -73.00  99.39  254
 28  \w   -186.00 -58.00   0.50    0.50    --  -96.70 -76.00-150.00  256
 29  \w   -135.00  -7.00   0.50    0.50    --  -96.70  76.00 -90.00  256
 30  \w   -186.00 -58.00   0.50    0.50    --  -96.70 -76.00 -90.00  256
 31  \w   -186.00 -58.00   0.50    0.50    --  -96.70 -75.00-173.96  256
 32  \w   -135.00  -7.00   0.50    0.50    --  -96.70  76.00 120.00  256
 33  \w    -28.00  94.00   0.50    0.50    --    5.00  57.00 -30.00  244
 34  \w   -136.00 -11.00   0.50    0.50    --  -47.10 -76.00  30.00  250
 35  \w   -136.00  -9.00   0.50    0.50    --  -47.10 -76.00 -90.00  254
 36  \w   -136.00  -9.00   0.50    0.50    --  -47.10 -76.00 -60.00  254
 37  \w   -153.00 -26.00   0.50    0.50    --  -64.00 -75.00  58.16  254
 38  \w   -157.00 -30.00   0.50    0.50    --  -68.00 -76.00 -98.90  254
;
_diffrn_measurement_device       'four-circle diffractometer'
_diffrn_measurement_device_type  'XtaLAB AFC11 (RINC): Kappa single'
_diffrn_measurement_method       '\w scans'
_diffrn_orient_matrix_type       
'CrysAlisPro convention (1999,Acta A55,543-557)'
_diffrn_orient_matrix_UB_11      -0.0323955000
_diffrn_orient_matrix_UB_12      -0.0628743000
_diffrn_orient_matrix_UB_13      0.0492790000
_diffrn_orient_matrix_UB_21      -0.0567894000
_diffrn_orient_matrix_UB_22      -0.1025688000
_diffrn_orient_matrix_UB_23      -0.0659553000
_diffrn_orient_matrix_UB_31      0.1146442000
_diffrn_orient_matrix_UB_32      -0.0541128000
_diffrn_orient_matrix_UB_33      0.0090260000
_diffrn_radiation_monochromator  mirror
_diffrn_radiation_probe          x-ray
_diffrn_radiation_type           'Cu K\a'
_diffrn_radiation_wavelength     1.54184
_diffrn_source                   'Rotating-anode X-ray tube'
_diffrn_source_type              'Rigaku (Cu) X-ray Source'
_reflns_Friedel_coverage         0.939
_reflns_Friedel_fraction_full    0.957
_reflns_Friedel_fraction_max     0.905
_reflns_number_gt                19660
_reflns_number_total             20130
_reflns_special_details          
;
 Reflections were merged by SHELXL according to the crystal
 class for the calculation of statistics and refinement.
 
 _reflns_Friedel_fraction is defined as the number of unique
 Friedel pairs measured divided by the number that would be
 possible theoretically, ignoring centric projections and
 systematic absences.
;
_reflns_threshold_expression     'I > 2\s(I)'
_computing_cell_refinement       'CrysAlisPro 1.171.42.72a (Rigaku OD, 2022)'
_computing_data_collection       'CrysAlisPro 1.171.42.72a (Rigaku OD, 2022)'
_computing_data_reduction        'CrysAlisPro 1.171.42.72a (Rigaku OD, 2022)'
_computing_molecular_graphics    'Olex2 1.5-ac5-024 (Dolomanov et al., 2009)'
_computing_publication_material  'Olex2 1.5-ac5-024 (Dolomanov et al., 2009)'
_computing_structure_refinement  'SHELXL 2019/2 (Sheldrick, 2015)'
_computing_structure_solution    'SHELXT 2018/2 (Sheldrick, 2018)'
_refine_diff_density_max         0.161
_refine_diff_density_min         -0.129
_refine_diff_density_rms         0.025
_refine_ls_abs_structure_details 
;
 Flack x determined using 9253 quotients [(I+)-(I-)]/[(I+)+(I-)]
 (Parsons, Flack and Wagner, Acta Cryst. B69 (2013) 249-259).
;
_refine_ls_abs_structure_Flack   -0.02(3)
_refine_ls_extinction_coef       .
_refine_ls_extinction_method     none
_refine_ls_goodness_of_fit_ref   1.031
_refine_ls_hydrogen_treatment    mixed
_refine_ls_matrix_type           full
_refine_ls_number_parameters     1454
_refine_ls_number_reflns         20130
_refine_ls_number_restraints     3
_refine_ls_R_factor_all          0.0329
_refine_ls_R_factor_gt           0.0324
_refine_ls_restrained_S_all      1.031
_refine_ls_shift/su_max          0.000
_refine_ls_shift/su_mean         0.000
_refine_ls_structure_factor_coef Fsqd
_refine_ls_weighting_details     
'w=1/[\s^2^(Fo^2^)+(0.0580P)^2^+0.2553P] where P=(Fo^2^+2Fc^2^)/3'
_refine_ls_weighting_scheme      calc
_refine_ls_wR_factor_gt          0.0885
_refine_ls_wR_factor_ref         0.0890
_refine_special_details          ?
_olex2_refinement_description    
;
1. Fixed Uiso
 At 1.2 times of:
  All H(H) groups, All C(H) groups
 At 1.5 times of:
  All C(H,H,H) groups
2.a Ternary CH refined with riding coordinates:
 C101(H101), C50(H50), C118(H118), C84(H84), C33(H33), C67(H67), C16(H16),
 C135(H135)
2.b Aromatic/amide H refined with riding coordinates:
 C92(H92), C55(H55), C93(H93), C37(H37), C35(H35), C8(H8), C103(H103),
 C43(H43), C71(H71), C129(H129), C127(H127), C24(H24), C69(H69), C88(H88),
 C110(H110), C25(H25), C128(H128), C2(H2A), C20(H20), C70(H70), C1(H1A),
 C53(H53), C10(H10), C36(H36), C109(H109), C9(H9), C54(H54), C41(H41), C78(H78),
  C42(H42), C105(H105), C111(H111), C94(H94), C3(H3), C26(H26), C62(H62),
 C120(H120), C122(H122), C18(H18), C60(H60), C104(H104), C76(H76), C121(H121),
 C77(H77), C61(H61), C87(H87), C19(H19), C86(H86)
2.c Idealised Me refined as rotating group:
 C100(H10B,H10C,H10D), C134(H13A,H13B,H13C), C117(H11A,H11B,H11C), C34(H34A,
 H34B,H34C), C17(H17A,H17B,H17C), C136(H13D,H13E,H13F), C85(H85A,H85B,H85C),
 C49(H49A,H49B,H49C), C66(H66A,H66B,H66C), C68(H68A,H68B,H68C), C102(H10E,H10F,
 H10G), C83(H83A,H83B,H83C), C116(H11D,H11E,H11F), C32(H32A,H32B,H32C),
 C51(H51A,H51B,H51C), C82(H82A,H82B,H82C), C15(H15A,H15B,H15C), C14(H14A,H14B,
 H14C), C133(H13G,H13H,H13I), C99(H99A,H99B,H99C), C119(H11G,H11H,H11I),
 C31(H31A,H31B,H31C), C65(H65A,H65B,H65C), C48(H48A,H48B,H48C)
;
_atom_sites_solution_hydrogens   mixed
_atom_sites_solution_primary     dual
_atom_sites_solution_secondary   ?
loop_
_atom_site_label
_atom_site_type_symbol
_atom_site_fract_x
_atom_site_fract_y
_atom_site_fract_z
_atom_site_U_iso_or_equiv
_atom_site_adp_type
_atom_site_occupancy
_atom_site_site_symmetry_order
_atom_site_calc_flag
_atom_site_refinement_flags_posn
_atom_site_refinement_flags_adp
_atom_site_refinement_flags_occupancy
_atom_site_disorder_assembly
_atom_site_disorder_group
O13 O 0.55403(13) 0.69478(12) 0.67797(8) 0.0427(3) Uani 1 1 d . . . . .
O2 O 0.83963(13) 0.09039(12) 0.33306(9) 0.0443(3) Uani 1 1 d . . . . .
O10 O 0.85676(13) 0.59672(13) 0.68939(10) 0.0493(4) Uani 1 1 d . . . . .
O11 O 0.65043(13) 0.49477(13) 0.68107(10) 0.0486(4) Uani 1 1 d . . . . .
O12 O 0.34139(14) 0.38558(13) 0.87691(9) 0.0492(4) Uani 1 1 d . . . . .
O4 O 1.04825(15) 0.59291(14) 0.12905(10) 0.0522(4) Uani 1 1 d . . . . .
O16 O -0.24197(12) 0.79283(13) 0.67651(10) 0.0488(4) Uani 1 1 d . . . . .
O5 O 0.72365(12) 0.38182(13) 0.31267(9) 0.0466(4) Uani 1 1 d . . . . .
O8 O 0.63355(13) 1.18311(13) 0.32457(10) 0.0522(4) Uani 1 1 d . . . . .
O7 O 0.34295(16) 0.69435(14) 0.12583(11) 0.0569(4) Uani 1 1 d . . . . .
O14 O 0.44034(14) 1.18118(13) 0.86831(10) 0.0521(4) Uani 1 1 d . . . . .
O3 O 0.93249(14) 0.29446(14) 0.32876(10) 0.0508(4) Uani 1 1 d . . . . .
O9 O 1.14346(14) 0.29175(14) 0.88724(10) 0.0507(4) Uani 1 1 d . . . . .
O6 O 0.23952(13) 0.48546(14) 0.11080(10) 0.0519(4) Uani 1 1 d . . . . .
O15 O 0.24291(14) 1.08978(14) 0.87940(11) 0.0571(4) Uani 1 1 d . . . . .
O1 O 1.14895(16) -0.19697(14) 0.13898(11) 0.0598(5) Uani 1 1 d . . . . .
C107 C 0.50397(16) 0.94132(16) 0.79780(11) 0.0337(4) Uani 1 1 d . . . . .
C90 C 0.51614(16) 0.44790(16) 0.80403(11) 0.0357(4) Uani 1 1 d . . . . .
C131 C 0.00209(17) 0.95600(16) 0.80168(11) 0.0368(4) Uani 1 1 d . . . . .
C13 C 1.06670(16) -0.04649(16) 0.28203(10) 0.0336(4) Uani 1 1 d . . . . .
C40 C 0.44866(16) 0.46722(15) 0.25594(10) 0.0345(4) Uani 1 1 d . . . . .
C80 C 1.01735(15) 0.46469(16) 0.81190(10) 0.0332(4) Uani 1 1 d . . . . .
C115 C 0.51038(16) 0.82247(16) 0.78199(11) 0.0355(4) Uani 1 1 d . . . . .
C114 C 0.47082(16) 0.76442(16) 0.70176(11) 0.0354(4) Uani 1 1 d . . . . .
C23 C 1.02641(16) 0.51572(17) 0.27291(11) 0.0364(4) Uani 1 1 d . . . . .
C132 C 0.03233(17) 0.93708(16) 0.73331(11) 0.0369(4) Uani 1 1 d . . . . .
C81 C 0.99499(15) 0.37174(16) 0.74292(10) 0.0326(4) Uani 1 1 d . . . . .
C106 C 0.54091(17) 1.00890(16) 0.87032(11) 0.0374(4) Uani 1 1 d . . . . .
C63 C 0.49249(17) 0.90728(16) 0.26943(12) 0.0373(4) Uani 1 1 d . . . . .
C4 C 1.08387(19) 0.03407(19) 0.40956(12) 0.0451(5) Uani 1 1 d . . . . .
C5 C 1.01738(16) -0.00629(16) 0.33839(11) 0.0350(4) Uani 1 1 d . . . . .
C91 C 0.42402(17) 0.40307(16) 0.73464(11) 0.0364(4) Uani 1 1 d . . . . .
C22 C 0.98117(16) 0.42297(17) 0.20412(12) 0.0377(4) Uani 1 1 d . . . . .
C39 C 0.48032(16) 0.42718(15) 0.18748(11) 0.0341(4) Uani 1 1 d . . . . .
C45 C 0.54853(17) 0.48075(16) 0.31360(11) 0.0352(4) Uani 1 1 d . . . . .
C108 C 0.46389(15) 0.96860(16) 0.72829(11) 0.0349(4) Uani 1 1 d . . . . .
C58 C 0.53251(16) 1.00789(17) 0.32668(12) 0.0388(4) Uani 1 1 d . . . . .
C44 C 0.54364(19) 0.50673(18) 0.38448(11) 0.0428(5) Uani 1 1 d . . . . .
C47 C 0.59969(16) 0.42359(16) 0.20618(11) 0.0364(4) Uani 1 1 d . . . . .
C28 C 1.04050(17) 0.46811(18) 0.33028(12) 0.0401(4) Uani 1 1 d . . . . .
C100 C 0.6634(2) 0.30485(19) 0.68858(15) 0.0509(5) Uani 1 1 d . . . . .
H10B H 0.633928 0.246736 0.704542 0.076 Uiso 1 1 calc R U . . .
H10C H 0.744196 0.321747 0.711854 0.076 Uiso 1 1 calc R U . . .
H10D H 0.649910 0.278035 0.637453 0.076 Uiso 1 1 calc R U . . .
C92 C 0.30682(18) 0.37675(19) 0.71918(12) 0.0442(5) Uani 1 1 d . . . . .
H92 H 0.273790 0.380873 0.755968 0.053 Uiso 1 1 calc R U . . .
C59 C 0.56864(19) 1.0056(2) 0.39788(13) 0.0477(5) Uani 1 1 d . . . . .
C12 C 0.97443(17) -0.06970(15) 0.21251(11) 0.0343(4) Uani 1 1 d . . . . .
C89 C 0.51561(18) 0.48741(17) 0.87622(11) 0.0398(4) Uani 1 1 d . . . . .
C55 C 0.4898(2) 1.10999(19) 0.16567(15) 0.0523(6) Uani 1 1 d . . . . .
H55 H 0.505302 1.189040 0.178315 0.063 Uiso 1 1 calc R U . . .
C93 C 0.2401(2) 0.3443(2) 0.64816(14) 0.0527(5) Uani 1 1 d . . . . .
H93 H 0.161663 0.326587 0.637409 0.063 Uiso 1 1 calc R U . . .
C134 C -0.2518(2) 0.9897(2) 0.68325(15) 0.0518(5) Uani 1 1 d . . . . .
H13A H -0.312467 0.992099 0.705181 0.078 Uiso 1 1 calc R U . . .
H13B H -0.283664 0.969263 0.631964 0.078 Uiso 1 1 calc R U . . .
H13C H -0.209116 1.063543 0.700107 0.078 Uiso 1 1 calc R U . . .
C73 C 0.95430(16) 0.42002(16) 0.68615(11) 0.0346(4) Uani 1 1 d . . . . .
C75 C 0.99656(16) 0.56750(16) 0.79477(11) 0.0381(4) Uani 1 1 d . . . . .
C37 C 0.4764(2) 0.35258(19) 0.06414(12) 0.0488(5) Uani 1 1 d . . . . .
H37 H 0.435800 0.327876 0.015582 0.059 Uiso 1 1 calc R U . . .
C35 C 0.65659(19) 0.38615(19) 0.15520(13) 0.0479(5) Uani 1 1 d . . . . .
H35 H 0.735731 0.384594 0.168799 0.057 Uiso 1 1 calc R U . . .
C8 C 0.76840(19) -0.0585(2) 0.17618(13) 0.0486(5) Uani 1 1 d . . . . .
H8 H 0.700697 -0.044715 0.188385 0.058 Uiso 1 1 calc R U . . .
C103 C 0.5513(2) 0.76919(18) 0.83474(12) 0.0460(5) Uani 1 1 d . . . . .
H103 H 0.554595 0.690303 0.822750 0.055 Uiso 1 1 calc R U . . .
C7 C 0.87107(16) -0.04951(16) 0.22884(11) 0.0365(4) Uani 1 1 d . . . . .
C72 C 0.91357(18) 0.3514(2) 0.61519(11) 0.0432(5) Uani 1 1 d . . . . .
C95 C 0.4060(2) 0.36102(18) 0.60665(12) 0.0456(5) Uani 1 1 d . . . . .
C130 C 0.06744(18) 0.98475(17) 0.87451(12) 0.0420(4) Uani 1 1 d . . . . .
C6 C 0.88714(16) -0.01499(16) 0.30907(11) 0.0361(4) Uani 1 1 d . . . . .
C79 C 1.04506(17) 0.46492(18) 0.88438(11) 0.0385(4) Uani 1 1 d . . . . .
C124 C -0.06852(17) 0.89777(16) 0.67549(12) 0.0389(4) Uani 1 1 d . . . . .
C98 C 0.61980(17) 0.45633(17) 0.78734(12) 0.0398(4) Uani 1 1 d . . . . .
C117 C 0.36139(19) 0.68517(19) 0.68119(13) 0.0482(5) Uani 1 1 d . . . . .
H11A H 0.336866 0.650427 0.630091 0.072 Uiso 1 1 calc R U . . .
H11B H 0.302483 0.728662 0.695507 0.072 Uiso 1 1 calc R U . . .
H11C H 0.376044 0.626606 0.705035 0.072 Uiso 1 1 calc R U . . .
C43 C 0.4362(2) 0.52295(19) 0.39538(12) 0.0475(5) Uani 1 1 d . . . . .
H43 H 0.429628 0.538826 0.441717 0.057 Uiso 1 1 calc R U . . .
C71 C 0.9200(2) 0.2338(2) 0.60301(12) 0.0484(5) Uani 1 1 d . . . . .
H71 H 0.891396 0.185447 0.556398 0.058 Uiso 1 1 calc R U . . .
C129 C 0.0081(2) 0.9909(2) 0.92503(13) 0.0520(5) Uani 1 1 d . . . . .
H129 H 0.049346 1.011341 0.973462 0.062 Uiso 1 1 calc R U . . .
C112 C 0.42750(19) 0.86648(19) 0.60069(12) 0.0450(5) Uani 1 1 d . . . . .
C56 C 0.49546(17) 1.05561(17) 0.21808(12) 0.0406(4) Uani 1 1 d . . . . .
C64 C 0.47277(17) 0.93635(16) 0.20070(11) 0.0374(4) Uani 1 1 d . . . . .
C127 C -0.1730(2) 0.9385(2) 0.83510(14) 0.0513(5) Uani 1 1 d . . . . .
H127 H -0.252141 0.922709 0.821908 0.062 Uiso 1 1 calc R U . . .
C24 C 1.05316(19) 0.63275(18) 0.28762(13) 0.0445(5) Uani 1 1 d . . . . .
H24 H 1.047285 0.665087 0.250344 0.053 Uiso 1 1 calc R U . . .
C69 C 1.00484(19) 0.25499(17) 0.72829(12) 0.0415(4) Uani 1 1 d . . . . .
H69 H 1.036211 0.222983 0.765249 0.050 Uiso 1 1 calc R U . . .
C88 C 0.6204(2) 0.5316(2) 0.92817(13) 0.0500(5) Uani 1 1 d . . . . .
H88 H 0.621977 0.556826 0.976244 0.060 Uiso 1 1 calc R U . . .
C110 C 0.4167(2) 1.0712(2) 0.64104(14) 0.0534(6) Uani 1 1 d . . . . .
H110 H 0.402409 1.139494 0.629634 0.064 Uiso 1 1 calc R U . . .
C27 C 1.0754(2) 0.5358(2) 0.40158(13) 0.0496(5) Uani 1 1 d . . . . .
C25 C 1.0885(2) 0.70021(19) 0.35818(14) 0.0541(6) Uani 1 1 d . . . . .
H25 H 1.105950 0.778555 0.368291 0.065 Uiso 1 1 calc R U . . .
C74 C 0.96252(16) 0.54969(16) 0.71451(12) 0.0375(4) Uani 1 1 d . . . . .
C128 C -0.1093(2) 0.9679(2) 0.90627(15) 0.0563(6) Uani 1 1 d . . . . .
H128 H -0.145378 0.972323 0.941730 0.068 Uiso 1 1 calc R U . . .
C101 C 0.4107(2) 0.49243(18) 0.90254(12) 0.0449(5) Uani 1 1 d . . . . .
H101 H 0.437262 0.512339 0.955126 0.054 Uiso 1 1 calc R U . . .
C21 C 0.94378(17) 0.42132(18) 0.13150(12) 0.0413(4) Uani 1 1 d . . . . .
C34 C 0.8503(2) 0.6020(2) 0.12292(16) 0.0592(6) Uani 1 1 d . . . . .
H34A H 0.776041 0.559879 0.101774 0.089 Uiso 1 1 calc R U . . .
H34B H 0.851950 0.666585 0.104697 0.089 Uiso 1 1 calc R U . . .
H34C H 0.865688 0.628352 0.174209 0.089 Uiso 1 1 calc R U . . .
C38 C 0.41639(17) 0.38978(16) 0.11452(11) 0.0390(4) Uani 1 1 d . . . . .
C17 C 1.1557(2) -0.0026(2) 0.13491(15) 0.0577(6) Uani 1 1 d . . . . .
H17A H 1.112546 0.051528 0.114594 0.087 Uiso 1 1 calc R U . . .
H17B H 1.220577 -0.017207 0.116757 0.087 Uiso 1 1 calc R U . . .
H17C H 1.181614 0.027957 0.186309 0.087 Uiso 1 1 calc R U . . .
C2 C 1.25025(19) -0.0160(2) 0.36861(14) 0.0551(6) Uani 1 1 d . . . . .
H2A H 1.328890 -0.021081 0.379759 0.066 Uiso 1 1 calc R U . . .
C20 C 0.9002(2) 0.3161(2) 0.08043(14) 0.0524(5) Uani 1 1 d . . . . .
H20 H 0.876167 0.313107 0.032094 0.063 Uiso 1 1 calc R U . . .
C136 C 0.2541(2) 0.8949(2) 0.88092(17) 0.0599(6) Uani 1 1 d . . . . .
H13D H 0.231791 0.839461 0.901561 0.090 Uiso 1 1 calc R U . . .
H13E H 0.335758 0.912137 0.898159 0.090 Uiso 1 1 calc R U . . .
H13F H 0.230913 0.864523 0.829490 0.090 Uiso 1 1 calc R U . . .
C125 C -0.17203(17) 0.90040(17) 0.70320(12) 0.0402(4) Uani 1 1 d . . . . .
C70 C 0.9672(2) 0.18725(18) 0.65785(13) 0.0488(5) Uani 1 1 d . . . . .
H70 H 0.973931 0.108939 0.647328 0.059 Uiso 1 1 calc R U . . .
C96 C 0.47319(17) 0.39083(16) 0.67811(11) 0.0379(4) Uani 1 1 d . . . . .
C1 C 1.18407(18) -0.05446(19) 0.29791(13) 0.0442(5) Uani 1 1 d . . . . .
H1A H 1.217373 -0.085184 0.261505 0.053 Uiso 1 1 calc R U . . .
C123 C -0.0658(2) 0.86476(19) 0.60449(13) 0.0488(5) Uani 1 1 d . . . . .
C126 C -0.11706(17) 0.93278(17) 0.78366(12) 0.0406(4) Uani 1 1 d . . . . .
C53 C 0.4396(2) 0.9282(2) 0.07692(14) 0.0537(5) Uani 1 1 d . . . . .
H53 H 0.421146 0.885919 0.028738 0.064 Uiso 1 1 calc R U . . .
C113 C 0.45250(16) 0.86680(16) 0.67238(11) 0.0353(4) Uani 1 1 d . . . . .
C10 C 0.8696(2) -0.1078(2) 0.08854(12) 0.0516(5) Uani 1 1 d . . . . .
H10 H 0.867571 -0.128107 0.040355 0.062 Uiso 1 1 calc R U . . .
C46 C 0.65351(16) 0.46372(16) 0.28698(11) 0.0373(4) Uani 1 1 d . . . . .
C85 C 0.9480(2) 0.2840(2) 0.88848(15) 0.0551(6) Uani 1 1 d . . . . .
H85A H 0.892605 0.326504 0.907781 0.083 Uiso 1 1 calc R U . . .
H85B H 0.961813 0.218913 0.906496 0.083 Uiso 1 1 calc R U . . .
H85C H 0.919450 0.258480 0.836972 0.083 Uiso 1 1 calc R U . . .
C50 C 0.28672(19) 0.38086(19) 0.08501(13) 0.0478(5) Uani 1 1 d . . . . .
H50 H 0.267616 0.363041 0.032606 0.057 Uiso 1 1 calc R U . . .
C118 C 0.54569(19) 1.13785(18) 0.89695(13) 0.0454(5) Uani 1 1 d . . . . .
H118 H 0.561403 1.159448 0.949306 0.055 Uiso 1 1 calc R U . . .
C30 C 0.97246(17) 0.32013(17) 0.22155(13) 0.0418(4) Uani 1 1 d . . . . .
C36 C 0.5942(2) 0.3512(2) 0.08390(14) 0.0538(6) Uani 1 1 d . . . . .
H36 H 0.631380 0.326398 0.048758 0.065 Uiso 1 1 calc R U . . .
C49 C 0.73184(19) 0.57464(19) 0.30935(13) 0.0478(5) Uani 1 1 d . . . . .
H49A H 0.761805 0.600560 0.360794 0.072 Uiso 1 1 calc R U . . .
H49B H 0.688858 0.632149 0.292780 0.072 Uiso 1 1 calc R U . . .
H49C H 0.793970 0.560754 0.288519 0.072 Uiso 1 1 calc R U . . .
C109 C 0.44294(19) 1.07121(17) 0.71216(12) 0.0434(5) Uani 1 1 d . . . . .
H109 H 0.446472 1.138606 0.748415 0.052 Uiso 1 1 calc R U . . .
C9 C 0.7681(2) -0.0879(2) 0.10593(14) 0.0553(6) Uani 1 1 d . . . . .
H9 H 0.699753 -0.094555 0.069776 0.066 Uiso 1 1 calc R U . . .
C84 C 1.05930(19) 0.3602(2) 0.91096(12) 0.0449(5) Uani 1 1 d . . . . .
H84 H 1.085344 0.386580 0.963621 0.054 Uiso 1 1 calc R U . . .
C54 C 0.4611(2) 1.0460(2) 0.09503(15) 0.0594(6) Uani 1 1 d . . . . .
H54 H 0.456181 1.081531 0.059280 0.071 Uiso 1 1 calc R U . . .
C41 C 0.34418(18) 0.48777(19) 0.26910(12) 0.0435(5) Uani 1 1 d . . . . .
H41 H 0.278219 0.482632 0.231453 0.052 Uiso 1 1 calc R U . . .
C66 C 0.4372(2) 1.18912(19) 0.31821(15) 0.0519(6) Uani 1 1 d . . . . .
H66A H 0.429989 1.246997 0.293771 0.078 Uiso 1 1 calc R U . . .
H66B H 0.459820 1.224820 0.369201 0.078 Uiso 1 1 calc R U . . .
H66C H 0.364889 1.144331 0.304052 0.078 Uiso 1 1 calc R U . . .
C78 C 1.0544(2) 0.5709(2) 0.93587(13) 0.0536(5) Uani 1 1 d . . . . .
H78 H 1.074524 0.573904 0.984202 0.064 Uiso 1 1 calc R U . . .
C42 C 0.33996(19) 0.5159(2) 0.33895(13) 0.0485(5) Uani 1 1 d . . . . .
H42 H 0.270258 0.530597 0.348290 0.058 Uiso 1 1 calc R U . . .
C105 C 0.5815(2) 0.9522(2) 0.92261(12) 0.0472(5) Uani 1 1 d . . . . .
H105 H 0.605434 0.994989 0.970748 0.057 Uiso 1 1 calc R U . . .
C111 C 0.4113(2) 0.9722(2) 0.58701(13) 0.0536(5) Uani 1 1 d . . . . .
H111 H 0.396551 0.975605 0.540028 0.064 Uiso 1 1 calc R U . . .
C94 C 0.2878(2) 0.3379(2) 0.59311(13) 0.0518(5) Uani 1 1 d . . . . .
H94 H 0.240643 0.317794 0.545964 0.062 Uiso 1 1 calc R U . . .
C3 C 1.2020(2) 0.0299(2) 0.42316(13) 0.0558(6) Uani 1 1 d . . . . .
H3 H 1.249279 0.058799 0.470059 0.067 Uiso 1 1 calc R U . . .
C26 C 1.0983(2) 0.6532(2) 0.41391(14) 0.0558(6) Uani 1 1 d . . . . .
H26 H 1.120768 0.700870 0.460933 0.067 Uiso 1 1 calc R U . . .
C97 C 0.60295(17) 0.41327(17) 0.70753(12) 0.0402(4) Uani 1 1 d . . . . .
C62 C 0.4800(2) 0.80366(18) 0.28429(13) 0.0462(5) Uani 1 1 d . . . . .
H62 H 0.449710 0.736975 0.247167 0.055 Uiso 1 1 calc R U . . .
C120 C 0.13617(18) 0.94958(19) 0.71912(13) 0.0457(5) Uani 1 1 d . . . . .
H120 H 0.202869 0.978478 0.756547 0.055 Uiso 1 1 calc R U . . .
C68 C 0.5362(2) 0.6853(2) 0.12136(17) 0.0603(6) Uani 1 1 d . . . . .
H68A H 0.567726 0.708276 0.172728 0.090 Uiso 1 1 calc R U . . .
H68B H 0.590270 0.708906 0.100212 0.090 Uiso 1 1 calc R U . . .
H68C H 0.520296 0.603488 0.104044 0.090 Uiso 1 1 calc R U . . .
C33 C 0.9406(2) 0.5250(2) 0.10408(13) 0.0477(5) Uani 1 1 d . . . . .
H33 H 0.920689 0.497203 0.051527 0.057 Uiso 1 1 calc R U . . .
C57 C 0.52770(17) 1.11140(16) 0.29844(13) 0.0415(5) Uani 1 1 d . . . . .
C102 C 0.3359(2) 0.5840(2) 0.88277(16) 0.0560(6) Uani 1 1 d . . . . .
H10E H 0.311991 0.569131 0.831495 0.084 Uiso 1 1 calc R U . . .
H10F H 0.378716 0.657772 0.904796 0.084 Uiso 1 1 calc R U . . .
H10G H 0.269717 0.582829 0.899550 0.084 Uiso 1 1 calc R U . . .
C122 C 0.0412(2) 0.8762(2) 0.59239(14) 0.0571(6) Uani 1 1 d . . . . .
H122 H 0.046121 0.854764 0.545550 0.069 Uiso 1 1 calc R U . . .
C18 C 0.9278(2) 0.21744(19) 0.16962(15) 0.0545(6) Uani 1 1 d . . . . .
H18 H 0.922661 0.150456 0.182438 0.065 Uiso 1 1 calc R U . . .
C60 C 0.5579(2) 0.8997(2) 0.41055(14) 0.0544(6) Uani 1 1 d . . . . .
H60 H 0.581269 0.895176 0.457465 0.065 Uiso 1 1 calc R U . . .
C104 C 0.5873(2) 0.8353(2) 0.90542(13) 0.0517(5) Uani 1 1 d . . . . .
H104 H 0.615507 0.801017 0.941689 0.062 Uiso 1 1 calc R U . . .
C67 C 0.4260(2) 0.74087(19) 0.10096(13) 0.0499(5) Uani 1 1 d . . . . .
H67 H 0.397910 0.719098 0.048355 0.060 Uiso 1 1 calc R U . . .
C76 C 1.0049(2) 0.67046(19) 0.84670(14) 0.0526(6) Uani 1 1 d . . . . .
H76 H 0.990693 0.737761 0.834081 0.063 Uiso 1 1 calc R U . . .
C11 C 0.97473(19) -0.09868(17) 0.14024(11) 0.0410(4) Uani 1 1 d . . . . .
C83 C 1.0527(2) 0.6086(2) 0.69310(14) 0.0504(5) Uani 1 1 d . . . . .
H83A H 1.030917 0.592527 0.641749 0.076 Uiso 1 1 calc R U . . .
H83B H 1.125499 0.580538 0.709187 0.076 Uiso 1 1 calc R U . . .
H83C H 1.058276 0.689800 0.714895 0.076 Uiso 1 1 calc R U . . .
C29 C 1.01551(17) 0.33852(17) 0.30186(13) 0.0418(5) Uani 1 1 d . . . . .
C16 C 1.0803(2) -0.11363(19) 0.11444(13) 0.0492(5) Uani 1 1 d . . . . .
H16 H 1.053996 -0.141335 0.061812 0.059 Uiso 1 1 calc R U . . .
C116 C 0.4214(3) 0.7604(2) 0.53969(14) 0.0652(7) Uani 1 1 d . . . . .
H11D H 0.496413 0.734708 0.544039 0.098 Uiso 1 1 calc R U . . .
H11E H 0.393425 0.777608 0.494765 0.098 Uiso 1 1 calc R U . . .
H11F H 0.370474 0.701413 0.541374 0.098 Uiso 1 1 calc R U . . .
C121 C 0.1387(2) 0.9185(2) 0.64874(15) 0.0559(6) Uani 1 1 d . . . . .
H121 H 0.208147 0.926283 0.639091 0.067 Uiso 1 1 calc R U . . .
C77 C 1.0347(3) 0.6713(2) 0.91746(15) 0.0627(7) Uani 1 1 d . . . . .
H77 H 1.041714 0.740063 0.953291 0.075 Uiso 1 1 calc R U . . .
C32 C 1.1224(2) 0.2759(2) 0.32133(16) 0.0554(6) Uani 1 1 d . . . . .
H32A H 1.103518 0.194993 0.299219 0.083 Uiso 1 1 calc R U . . .
H32B H 1.149808 0.291139 0.372586 0.083 Uiso 1 1 calc R U . . .
H32C H 1.180922 0.302222 0.304394 0.083 Uiso 1 1 calc R U . . .
C135 C 0.1968(2) 1.0035(2) 0.90234(13) 0.0498(5) Uani 1 1 d . . . . .
H135 H 0.217761 1.029449 0.954964 0.060 Uiso 1 1 calc R U . . .
C52 C 0.44438(18) 0.87062(18) 0.12813(12) 0.0431(5) Uani 1 1 d . . . . .
C61 C 0.5131(2) 0.8015(2) 0.35442(14) 0.0546(6) Uani 1 1 d . . . . .
H61 H 0.505226 0.732445 0.364485 0.066 Uiso 1 1 calc R U . . .
C87 C 0.7217(2) 0.5393(2) 0.91090(14) 0.0561(6) Uani 1 1 d . . . . .
H87 H 0.789431 0.570142 0.946961 0.067 Uiso 1 1 calc R U . . .
C19 C 0.8914(2) 0.2161(2) 0.09884(15) 0.0593(6) Uani 1 1 d . . . . .
H19 H 0.860654 0.147834 0.063233 0.071 Uiso 1 1 calc R U . . .
C86 C 0.72204(18) 0.5011(2) 0.84005(14) 0.0503(5) Uani 1 1 d . . . . .
H86 H 0.789796 0.505388 0.827921 0.060 Uiso 1 1 calc R U . . .
C51 C 0.2273(2) 0.2862(2) 0.10162(18) 0.0658(7) Uani 1 1 d . . . . .
H51A H 0.250894 0.213769 0.079680 0.099 Uiso 1 1 calc R U . . .
H51B H 0.145867 0.285648 0.082962 0.099 Uiso 1 1 calc R U . . .
H51C H 0.247687 0.299415 0.152727 0.099 Uiso 1 1 calc R U . . .
C82 C 0.8616(3) 0.3980(3) 0.55313(15) 0.0715(8) Uani 1 1 d . . . . .
H82A H 0.844318 0.337051 0.508931 0.107 Uiso 1 1 calc R U . . .
H82B H 0.914941 0.455617 0.552226 0.107 Uiso 1 1 calc R U . . .
H82C H 0.792503 0.431018 0.558629 0.107 Uiso 1 1 calc R U . . .
C15 C 0.8278(2) -0.1056(2) 0.32973(14) 0.0495(5) Uani 1 1 d . . . . .
H15A H 0.747010 -0.113458 0.305993 0.074 Uiso 1 1 calc R U . . .
H15B H 0.840621 -0.082797 0.380843 0.074 Uiso 1 1 calc R U . . .
H15C H 0.858342 -0.177550 0.315350 0.074 Uiso 1 1 calc R U . . .
C14 C 1.0351(3) 0.0842(3) 0.47101(14) 0.0658(7) Uani 1 1 d . . . . .
H14A H 0.996126 0.149580 0.463525 0.099 Uiso 1 1 calc R U . . .
H14B H 1.096077 0.107215 0.515260 0.099 Uiso 1 1 calc R U . . .
H14C H 0.982037 0.027753 0.473371 0.099 Uiso 1 1 calc R U . . .
C133 C -0.1702(3) 0.8206(3) 0.54100(17) 0.0824(9) Uani 1 1 d . . . . .
H13G H -0.221536 0.774036 0.552804 0.124 Uiso 1 1 calc R U . . .
H13H H -0.147768 0.775558 0.500697 0.124 Uiso 1 1 calc R U . . .
H13I H -0.208080 0.883987 0.528962 0.124 Uiso 1 1 calc R U . . .
C99 C 0.4539(3) 0.3552(3) 0.54475(16) 0.0779(9) Uani 1 1 d . . . . .
H99A H 0.461882 0.430446 0.539605 0.117 Uiso 1 1 calc R U . . .
H99B H 0.402787 0.305542 0.501321 0.117 Uiso 1 1 calc R U . . .
H99C H 0.527460 0.325733 0.553899 0.117 Uiso 1 1 calc R U . . .
C119 C 0.6408(2) 1.1975(2) 0.88074(16) 0.0588(6) Uani 1 1 d . . . . .
H11G H 0.713639 1.179128 0.906215 0.088 Uiso 1 1 calc R U . . .
H11H H 0.637101 1.278832 0.895742 0.088 Uiso 1 1 calc R U . . .
H11I H 0.631647 1.172275 0.830017 0.088 Uiso 1 1 calc R U . . .
C31 C 1.0909(4) 0.4890(3) 0.46492(18) 0.0849(10) Uani 1 1 d . . . . .
H31A H 1.167717 0.468364 0.479131 0.127 Uiso 1 1 calc R U . . .
H31B H 1.037727 0.422563 0.451641 0.127 Uiso 1 1 calc R U . . .
H31C H 1.077017 0.546313 0.504279 0.127 Uiso 1 1 calc R U . . .
C65 C 0.6184(3) 1.1099(3) 0.46046(17) 0.0814(9) Uani 1 1 d . . . . .
H65A H 0.650721 1.166154 0.444336 0.122 Uiso 1 1 calc R U . . .
H65B H 0.677126 1.089113 0.496265 0.122 Uiso 1 1 calc R U . . .
H65C H 0.559116 1.141194 0.480760 0.122 Uiso 1 1 calc R U . . .
C48 C 0.6472(3) 0.5151(3) 0.44730(14) 0.0692(7) Uani 1 1 d . . . . .
H48A H 0.703802 0.470080 0.431062 0.104 Uiso 1 1 calc R U . . .
H48B H 0.625546 0.486858 0.482183 0.104 Uiso 1 1 calc R U . . .
H48C H 0.678303 0.593564 0.468769 0.104 Uiso 1 1 calc R U . . .
H9A H 1.202(3) 0.338(3) 0.8860(19) 0.083 Uiso 1 1 d . U . . .
H15 H 0.205(3) 1.154(3) 0.8840(17) 0.073(9) Uiso 1 1 d . . . . .
H10A H 0.801(3) 0.557(3) 0.6936(17) 0.073(9) Uiso 1 1 d . . . . .
H13 H 0.611(3) 0.736(3) 0.6794(17) 0.076(10) Uiso 1 1 d . . . . .
H11 H 0.613(3) 0.556(3) 0.6844(17) 0.071(9) Uiso 1 1 d . . . . .
H2 H 0.883(3) 0.141(3) 0.3268(19) 0.085 Uiso 1 1 d . U . . .
H14 H 0.378(3) 1.141(3) 0.8729(18) 0.078(10) Uiso 1 1 d . . . . .
H5 H 0.679(3) 0.321(3) 0.3127(18) 0.079(10) Uiso 1 1 d . . . . .
H4 H 1.100(3) 0.550(3) 0.1227(17) 0.066(9) Uiso 1 1 d . . . . .
H1 H 1.098(3) -0.259(3) 0.1343(18) 0.081(10) Uiso 1 1 d . . . . .
H6 H 0.295(4) 0.545(4) 0.116(2) 0.100(12) Uiso 1 1 d . . . . .
H7 H 0.294(3) 0.736(3) 0.1280(19) 0.076(10) Uiso 1 1 d . . . . .
H8A H 0.683(3) 1.138(3) 0.3219(18) 0.075(10) Uiso 1 1 d . . . . .
H3A H 0.870(4) 0.333(3) 0.321(2) 0.098(12) Uiso 1 1 d . . . . .
H16A H -0.204(4) 0.734(4) 0.684(2) 0.118 Uiso 1 1 d . U . . .
H12 H 0.388(3) 0.331(3) 0.8783(17) 0.073(9) Uiso 1 1 d . . . . .

loop_
_atom_site_aniso_label
_atom_site_aniso_U_11
_atom_site_aniso_U_22
_atom_site_aniso_U_33
_atom_site_aniso_U_23
_atom_site_aniso_U_13
_atom_site_aniso_U_12
O13 0.0402(8) 0.0284(7) 0.0652(9) 0.0125(6) 0.0253(7) 0.0080(6)
O2 0.0380(8) 0.0343(7) 0.0685(10) 0.0158(7) 0.0272(7) 0.0092(6)
O10 0.0333(7) 0.0405(8) 0.0849(12) 0.0349(8) 0.0171(7) 0.0103(6)
O11 0.0412(8) 0.0412(8) 0.0834(11) 0.0326(8) 0.0351(8) 0.0112(7)
O12 0.0454(9) 0.0400(8) 0.0744(11) 0.0222(7) 0.0310(8) 0.0073(7)
O4 0.0443(9) 0.0464(9) 0.0800(11) 0.0300(8) 0.0289(8) 0.0064(7)
O16 0.0307(7) 0.0343(7) 0.0817(11) 0.0214(7) 0.0125(7) -0.0002(6)
O5 0.0298(7) 0.0419(8) 0.0751(10) 0.0298(7) 0.0135(7) 0.0085(6)
O8 0.0332(8) 0.0285(7) 0.0926(12) 0.0144(7) 0.0182(8) 0.0006(6)
O7 0.0466(9) 0.0344(8) 0.0895(13) 0.0117(8) 0.0261(9) 0.0007(7)
O14 0.0459(9) 0.0323(7) 0.0832(11) 0.0147(7) 0.0287(8) 0.0106(6)
O3 0.0400(8) 0.0445(8) 0.0873(12) 0.0386(8) 0.0296(8) 0.0107(7)
O9 0.0409(8) 0.0494(9) 0.0747(11) 0.0324(8) 0.0230(7) 0.0128(7)
O6 0.0370(8) 0.0435(8) 0.0766(11) 0.0235(8) 0.0126(7) 0.0085(7)
O15 0.0404(8) 0.0393(8) 0.0938(13) 0.0230(8) 0.0193(8) 0.0008(7)
O1 0.0605(10) 0.0388(8) 0.0954(13) 0.0194(8) 0.0468(10) 0.0125(7)
C107 0.0274(9) 0.0287(9) 0.0473(10) 0.0124(8) 0.0131(7) 0.0050(7)
C90 0.0321(9) 0.0279(9) 0.0528(11) 0.0164(8) 0.0165(8) 0.0060(7)
C131 0.0330(9) 0.0287(9) 0.0545(11) 0.0180(8) 0.0156(8) 0.0058(7)
C13 0.0304(9) 0.0297(9) 0.0452(10) 0.0153(7) 0.0135(8) 0.0054(7)
C40 0.0330(9) 0.0286(9) 0.0436(10) 0.0128(7) 0.0113(8) 0.0030(7)
C80 0.0278(9) 0.0307(9) 0.0447(10) 0.0121(8) 0.0150(7) 0.0048(7)
C115 0.0309(9) 0.0278(9) 0.0502(11) 0.0125(8) 0.0145(8) 0.0029(7)
C114 0.0323(9) 0.0268(9) 0.0492(11) 0.0108(8) 0.0155(8) 0.0062(7)
C23 0.0279(9) 0.0343(10) 0.0519(11) 0.0173(8) 0.0145(8) 0.0076(7)
C132 0.0331(10) 0.0284(9) 0.0545(11) 0.0185(8) 0.0149(8) 0.0070(7)
C81 0.0272(8) 0.0312(9) 0.0438(10) 0.0127(8) 0.0152(7) 0.0047(7)
C106 0.0341(10) 0.0338(10) 0.0459(10) 0.0106(8) 0.0148(8) 0.0053(8)
C63 0.0310(9) 0.0298(9) 0.0556(12) 0.0135(8) 0.0185(8) 0.0067(7)
C4 0.0492(12) 0.0445(11) 0.0440(11) 0.0161(9) 0.0140(9) 0.0086(9)
C5 0.0334(10) 0.0320(9) 0.0457(10) 0.0174(8) 0.0153(8) 0.0073(7)
C91 0.0337(10) 0.0270(8) 0.0543(11) 0.0161(8) 0.0178(8) 0.0061(7)
C22 0.0294(9) 0.0332(9) 0.0566(12) 0.0175(8) 0.0178(8) 0.0052(7)
C39 0.0323(9) 0.0261(8) 0.0475(10) 0.0127(7) 0.0152(8) 0.0045(7)
C45 0.0339(10) 0.0281(9) 0.0453(10) 0.0122(7) 0.0126(8) 0.0033(7)
C108 0.0260(9) 0.0331(9) 0.0486(10) 0.0142(8) 0.0133(7) 0.0031(7)
C58 0.0296(9) 0.0314(9) 0.0559(12) 0.0108(8) 0.0153(8) 0.0049(7)
C44 0.0461(11) 0.0374(10) 0.0439(11) 0.0141(8) 0.0092(9) 0.0015(9)
C47 0.0312(9) 0.0297(9) 0.0495(11) 0.0128(8) 0.0125(8) 0.0024(7)
C28 0.0326(10) 0.0381(10) 0.0577(12) 0.0223(9) 0.0176(8) 0.0077(8)
C100 0.0477(12) 0.0389(11) 0.0781(16) 0.0216(10) 0.0323(11) 0.0148(9)
C92 0.0342(10) 0.0457(11) 0.0567(12) 0.0158(9) 0.0186(9) 0.0033(9)
C59 0.0361(11) 0.0478(12) 0.0560(13) 0.0113(10) 0.0121(9) 0.0051(9)
C12 0.0344(9) 0.0278(8) 0.0442(10) 0.0139(7) 0.0137(8) 0.0042(7)
C89 0.0383(10) 0.0336(10) 0.0509(11) 0.0156(8) 0.0148(8) 0.0056(8)
C55 0.0538(13) 0.0366(11) 0.0794(16) 0.0287(11) 0.0278(12) 0.0089(9)
C93 0.0362(11) 0.0553(13) 0.0658(14) 0.0182(11) 0.0130(10) 0.0038(10)
C134 0.0381(11) 0.0427(11) 0.0795(16) 0.0280(11) 0.0145(11) 0.0103(9)
C73 0.0285(9) 0.0344(9) 0.0462(10) 0.0160(8) 0.0151(8) 0.0052(7)
C75 0.0335(10) 0.0304(9) 0.0551(11) 0.0135(8) 0.0190(8) 0.0055(8)
C37 0.0573(13) 0.0428(11) 0.0424(11) 0.0064(9) 0.0142(10) 0.0036(10)
C35 0.0379(11) 0.0452(11) 0.0635(14) 0.0119(10) 0.0232(10) 0.0057(9)
C8 0.0327(10) 0.0497(12) 0.0625(14) 0.0205(10) 0.0080(9) 0.0045(9)
C103 0.0511(12) 0.0342(10) 0.0579(13) 0.0207(9) 0.0165(10) 0.0089(9)
C7 0.0325(9) 0.0312(9) 0.0496(11) 0.0165(8) 0.0132(8) 0.0035(7)
C72 0.0349(10) 0.0528(12) 0.0441(11) 0.0162(9) 0.0127(8) 0.0033(9)
C95 0.0500(12) 0.0407(11) 0.0537(12) 0.0202(9) 0.0205(10) 0.0089(9)
C130 0.0407(11) 0.0341(10) 0.0534(12) 0.0173(9) 0.0128(9) 0.0041(8)
C6 0.0306(9) 0.0315(9) 0.0514(11) 0.0147(8) 0.0175(8) 0.0070(7)
C79 0.0339(10) 0.0421(11) 0.0431(10) 0.0134(8) 0.0154(8) 0.0061(8)
C124 0.0342(10) 0.0301(9) 0.0549(12) 0.0158(8) 0.0135(8) 0.0057(7)
C98 0.0316(10) 0.0313(9) 0.0625(12) 0.0197(9) 0.0172(9) 0.0067(7)
C117 0.0406(11) 0.0368(11) 0.0652(14) 0.0096(10) 0.0178(10) -0.0023(9)
C43 0.0581(14) 0.0432(11) 0.0464(11) 0.0108(9) 0.0254(10) 0.0040(10)
C71 0.0458(12) 0.0474(12) 0.0468(11) 0.0009(9) 0.0184(9) -0.0022(9)
C129 0.0581(14) 0.0484(12) 0.0545(13) 0.0195(10) 0.0197(11) 0.0051(10)
C112 0.0406(11) 0.0474(12) 0.0454(11) 0.0132(9) 0.0105(9) 0.0051(9)
C56 0.0334(10) 0.0318(10) 0.0640(13) 0.0199(9) 0.0195(9) 0.0076(8)
C64 0.0322(9) 0.0291(9) 0.0559(12) 0.0141(8) 0.0188(8) 0.0051(7)
C127 0.0397(12) 0.0517(13) 0.0746(16) 0.0269(11) 0.0270(11) 0.0074(10)
C24 0.0438(11) 0.0336(10) 0.0596(13) 0.0194(9) 0.0148(9) 0.0046(8)
C69 0.0459(11) 0.0328(10) 0.0517(11) 0.0151(8) 0.0207(9) 0.0095(8)
C88 0.0481(13) 0.0474(12) 0.0514(12) 0.0159(10) 0.0083(10) 0.0053(10)
C110 0.0574(14) 0.0425(12) 0.0662(14) 0.0298(11) 0.0130(11) 0.0109(10)
C27 0.0485(13) 0.0543(13) 0.0540(13) 0.0214(10) 0.0219(10) 0.0121(10)
C25 0.0591(14) 0.0340(11) 0.0679(15) 0.0130(10) 0.0182(11) 0.0085(10)
C74 0.0296(9) 0.0324(9) 0.0579(12) 0.0221(8) 0.0153(8) 0.0080(7)
C128 0.0611(15) 0.0558(14) 0.0664(15) 0.0237(11) 0.0356(12) 0.0065(11)
C101 0.0483(12) 0.0400(11) 0.0524(12) 0.0143(9) 0.0235(9) 0.0065(9)
C21 0.0354(10) 0.0403(11) 0.0527(12) 0.0154(9) 0.0180(9) 0.0055(8)
C34 0.0447(13) 0.0575(14) 0.0857(18) 0.0390(13) 0.0170(12) 0.0121(11)
C38 0.0372(10) 0.0312(9) 0.0473(11) 0.0121(8) 0.0095(8) 0.0042(8)
C17 0.0633(15) 0.0503(13) 0.0766(16) 0.0273(12) 0.0385(13) 0.0056(11)
C2 0.0309(10) 0.0693(15) 0.0663(15) 0.0280(12) 0.0075(10) 0.0091(10)
C20 0.0509(13) 0.0505(13) 0.0545(13) 0.0089(10) 0.0200(10) 0.0020(10)
C136 0.0426(12) 0.0527(14) 0.0864(18) 0.0335(13) 0.0083(12) 0.0084(10)
C125 0.0303(9) 0.0319(9) 0.0619(12) 0.0208(9) 0.0117(8) 0.0045(8)
C70 0.0535(13) 0.0334(10) 0.0608(13) 0.0075(9) 0.0247(11) 0.0048(9)
C96 0.0369(10) 0.0305(9) 0.0541(12) 0.0182(8) 0.0198(9) 0.0080(8)
C1 0.0324(10) 0.0491(12) 0.0591(12) 0.0228(10) 0.0189(9) 0.0093(9)
C123 0.0486(12) 0.0413(11) 0.0550(13) 0.0126(9) 0.0144(10) 0.0054(9)
C126 0.0344(10) 0.0322(9) 0.0627(12) 0.0205(9) 0.0193(9) 0.0071(8)
C53 0.0562(14) 0.0582(14) 0.0535(13) 0.0209(11) 0.0217(11) 0.0110(11)
C113 0.0292(9) 0.0320(9) 0.0455(10) 0.0116(8) 0.0113(8) 0.0048(7)
C10 0.0625(15) 0.0469(12) 0.0424(11) 0.0142(9) 0.0093(10) 0.0015(10)
C46 0.0316(9) 0.0316(9) 0.0515(11) 0.0164(8) 0.0123(8) 0.0041(7)
C85 0.0503(13) 0.0589(14) 0.0744(16) 0.0367(12) 0.0295(12) 0.0093(11)
C50 0.0384(11) 0.0448(11) 0.0507(12) 0.0096(9) 0.0023(9) 0.0044(9)
C118 0.0461(12) 0.0344(10) 0.0520(12) 0.0052(9) 0.0158(9) 0.0035(9)
C30 0.0358(10) 0.0313(10) 0.0646(13) 0.0182(9) 0.0205(9) 0.0077(8)
C36 0.0540(13) 0.0528(13) 0.0571(13) 0.0061(10) 0.0301(11) 0.0051(11)
C49 0.0378(11) 0.0402(11) 0.0642(13) 0.0178(10) 0.0107(9) -0.0038(9)
C109 0.0432(11) 0.0306(9) 0.0575(12) 0.0165(9) 0.0125(9) 0.0073(8)
C9 0.0466(13) 0.0568(14) 0.0555(14) 0.0201(11) 0.0000(10) 0.0023(11)
C84 0.0427(11) 0.0539(12) 0.0462(11) 0.0238(10) 0.0166(9) 0.0108(9)
C54 0.0650(16) 0.0579(14) 0.0731(16) 0.0378(13) 0.0290(13) 0.0131(12)
C41 0.0354(10) 0.0442(11) 0.0518(12) 0.0141(9) 0.0139(9) 0.0061(8)
C66 0.0407(12) 0.0356(11) 0.0791(16) 0.0110(10) 0.0226(11) 0.0100(9)
C78 0.0604(14) 0.0561(13) 0.0436(11) 0.0058(10) 0.0224(10) 0.0042(11)
C42 0.0397(11) 0.0499(12) 0.0623(13) 0.0153(10) 0.0259(10) 0.0079(9)
C105 0.0480(12) 0.0480(12) 0.0456(11) 0.0142(9) 0.0128(9) 0.0065(9)
C111 0.0550(13) 0.0594(14) 0.0507(13) 0.0273(11) 0.0109(10) 0.0100(11)
C94 0.0482(13) 0.0502(12) 0.0541(13) 0.0174(10) 0.0081(10) 0.0081(10)
C3 0.0463(13) 0.0636(15) 0.0501(13) 0.0185(11) 0.0002(10) 0.0022(11)
C26 0.0603(15) 0.0511(13) 0.0528(13) 0.0074(10) 0.0192(11) 0.0099(11)
C97 0.0354(10) 0.0338(10) 0.0639(13) 0.0226(9) 0.0258(9) 0.0082(8)
C62 0.0514(13) 0.0303(10) 0.0617(13) 0.0151(9) 0.0224(10) 0.0047(9)
C120 0.0311(10) 0.0490(12) 0.0634(13) 0.0222(10) 0.0176(9) 0.0070(9)
C68 0.0589(15) 0.0413(12) 0.0877(18) 0.0116(12) 0.0391(14) 0.0134(11)
C33 0.0455(12) 0.0500(12) 0.0548(12) 0.0240(10) 0.0172(10) 0.0043(10)
C57 0.0313(10) 0.0268(9) 0.0671(13) 0.0111(9) 0.0179(9) 0.0030(8)
C102 0.0538(14) 0.0406(12) 0.0829(17) 0.0187(11) 0.0337(12) 0.0134(10)
C122 0.0635(15) 0.0546(14) 0.0603(14) 0.0149(11) 0.0304(12) 0.0151(12)
C18 0.0562(14) 0.0310(10) 0.0788(17) 0.0168(10) 0.0232(12) 0.0029(9)
C60 0.0512(13) 0.0606(14) 0.0572(13) 0.0248(11) 0.0166(11) 0.0162(11)
C104 0.0601(14) 0.0497(12) 0.0510(12) 0.0257(10) 0.0138(10) 0.0116(11)
C67 0.0525(13) 0.0392(11) 0.0561(13) 0.0057(9) 0.0209(10) 0.0030(9)
C76 0.0619(15) 0.0309(10) 0.0683(15) 0.0108(10) 0.0280(12) 0.0085(9)
C11 0.0491(12) 0.0317(9) 0.0434(11) 0.0111(8) 0.0155(9) 0.0031(8)
C83 0.0416(12) 0.0481(12) 0.0718(15) 0.0298(11) 0.0208(10) 0.0008(9)
C29 0.0328(10) 0.0375(10) 0.0662(13) 0.0267(10) 0.0200(9) 0.0082(8)
C16 0.0618(14) 0.0439(12) 0.0501(12) 0.0131(9) 0.0297(11) 0.0075(10)
C116 0.0810(19) 0.0612(15) 0.0469(13) 0.0075(11) 0.0161(12) 0.0086(13)
C121 0.0443(13) 0.0625(15) 0.0710(15) 0.0210(12) 0.0309(11) 0.0131(11)
C77 0.0793(18) 0.0397(12) 0.0626(15) -0.0034(11) 0.0288(13) 0.0061(12)
C32 0.0424(12) 0.0501(13) 0.0876(18) 0.0366(12) 0.0239(12) 0.0170(10)
C135 0.0429(12) 0.0457(12) 0.0580(13) 0.0182(10) 0.0072(10) -0.0011(10)
C52 0.0392(11) 0.0385(11) 0.0564(12) 0.0155(9) 0.0199(9) 0.0058(8)
C61 0.0600(15) 0.0432(12) 0.0708(15) 0.0281(11) 0.0236(12) 0.0110(10)
C87 0.0379(12) 0.0581(14) 0.0657(15) 0.0196(11) 0.0031(10) 0.0003(10)
C19 0.0630(16) 0.0383(12) 0.0708(16) 0.0036(11) 0.0226(13) -0.0023(11)
C86 0.0298(10) 0.0519(13) 0.0714(15) 0.0209(11) 0.0153(10) 0.0037(9)
C51 0.0427(13) 0.0433(13) 0.101(2) 0.0141(13) 0.0107(13) -0.0034(10)
C82 0.0782(19) 0.085(2) 0.0495(14) 0.0284(13) 0.0069(13) 0.0064(15)
C15 0.0483(12) 0.0430(11) 0.0683(14) 0.0223(10) 0.0286(11) 0.0032(9)
C14 0.0745(18) 0.0748(18) 0.0482(13) 0.0128(12) 0.0230(12) 0.0107(14)
C133 0.0679(19) 0.099(2) 0.0618(17) 0.0062(16) 0.0074(14) -0.0065(17)
C99 0.081(2) 0.106(2) 0.0605(16) 0.0322(16) 0.0331(15) 0.0175(18)
C119 0.0453(13) 0.0383(12) 0.0873(18) 0.0138(11) 0.0151(12) -0.0037(10)
C31 0.115(3) 0.085(2) 0.0658(18) 0.0359(16) 0.0298(18) 0.0083(19)
C65 0.087(2) 0.0665(18) 0.0661(17) 0.0032(14) -0.0011(15) -0.0006(16)
C48 0.0632(16) 0.091(2) 0.0476(13) 0.0216(13) 0.0056(12) 0.0066(15)

_geom_special_details            
;
 All esds (except the esd in the dihedral angle between two l.s. planes)
 are estimated using the full covariance matrix.  The cell esds are taken
 into account individually in the estimation of esds in distances, angles
 and torsion angles; correlations between esds in cell parameters are only
 used when they are defined by crystal symmetry.  An approximate (isotropic)
 treatment of cell esds is used for estimating esds involving l.s. planes.
;
loop_
_geom_bond_atom_site_label_1
_geom_bond_atom_site_label_2
_geom_bond_distance
_geom_bond_site_symmetry_2
_geom_bond_publ_flag
O13 C114 1.432(2) . ?
O13 H13 0.85(4) . ?
O2 C6 1.433(2) . ?
O2 H2 0.87(4) . ?
O10 C74 1.438(2) . ?
O10 H10A 0.87(4) . ?
O11 C97 1.437(2) . ?
O11 H11 0.88(4) . ?
O12 C101 1.430(3) . ?
O12 H12 0.88(4) . ?
O4 C33 1.429(3) . ?
O4 H4 0.84(4) . ?
O16 C125 1.439(2) . ?
O16 H16A 0.88(5) . ?
O5 C46 1.436(2) . ?
O5 H5 0.91(4) . ?
O8 C57 1.433(2) . ?
O8 H8A 0.82(4) . ?
O7 C67 1.424(3) . ?
O7 H7 0.79(4) . ?
O14 C118 1.429(3) . ?
O14 H14 0.94(4) . ?
O3 C29 1.437(2) . ?
O3 H3A 0.90(4) . ?
O9 C84 1.433(3) . ?
O9 H9A 0.92(4) . ?
O6 C50 1.432(3) . ?
O6 H6 0.94(4) . ?
O15 C135 1.430(3) . ?
O15 H15 0.91(4) . ?
O1 C16 1.432(3) . ?
O1 H1 0.94(4) . ?
C107 C115 1.405(3) . ?
C107 C106 1.412(3) . ?
C107 C108 1.487(3) . ?
C90 C91 1.491(3) . ?
C90 C89 1.408(3) . ?
C90 C98 1.406(3) . ?
C131 C132 1.487(3) . ?
C131 C130 1.410(3) . ?
C131 C126 1.403(3) . ?
C13 C5 1.407(3) . ?
C13 C12 1.491(3) . ?
C13 C1 1.389(3) . ?
C40 C39 1.494(3) . ?
C40 C45 1.405(3) . ?
C40 C41 1.385(3) . ?
C80 C81 1.489(3) . ?
C80 C75 1.399(3) . ?
C80 C79 1.410(3) . ?
C115 C114 1.514(3) . ?
C115 C103 1.381(3) . ?
C114 C117 1.527(3) . ?
C114 C113 1.519(3) . ?
C23 C22 1.488(3) . ?
C23 C28 1.407(3) . ?
C23 C24 1.392(3) . ?
C132 C124 1.412(3) . ?
C132 C120 1.390(3) . ?
C81 C73 1.406(3) . ?
C81 C69 1.387(3) . ?
C106 C118 1.511(3) . ?
C106 C105 1.403(3) . ?
C63 C58 1.405(3) . ?
C63 C64 1.485(3) . ?
C63 C62 1.394(3) . ?
C4 C5 1.388(3) . ?
C4 C3 1.395(3) . ?
C4 C14 1.507(3) . ?
C5 C6 1.526(3) . ?
C91 C92 1.390(3) . ?
C91 C96 1.406(3) . ?
C22 C21 1.407(3) . ?
C22 C30 1.405(3) . ?
C39 C47 1.405(3) . ?
C39 C38 1.406(3) . ?
C45 C44 1.399(3) . ?
C45 C46 1.517(3) . ?
C108 C113 1.405(3) . ?
C108 C109 1.388(3) . ?
C58 C59 1.393(3) . ?
C58 C57 1.519(3) . ?
C44 C43 1.395(3) . ?
C44 C48 1.503(3) . ?
C47 C35 1.378(3) . ?
C47 C46 1.516(3) . ?
C28 C27 1.392(3) . ?
C28 C29 1.522(3) . ?
C100 H10B 0.9600 . ?
C100 H10C 0.9600 . ?
C100 H10D 0.9600 . ?
C100 C97 1.530(3) . ?
C92 H92 0.9300 . ?
C92 C93 1.384(3) . ?
C59 C60 1.397(3) . ?
C59 C65 1.503(4) . ?
C12 C7 1.398(3) . ?
C12 C11 1.407(3) . ?
C89 C88 1.399(3) . ?
C89 C101 1.512(3) . ?
C55 H55 0.9300 . ?
C55 C56 1.385(3) . ?
C55 C54 1.370(4) . ?
C93 H93 0.9300 . ?
C93 C94 1.378(4) . ?
C134 H13A 0.9600 . ?
C134 H13B 0.9600 . ?
C134 H13C 0.9600 . ?
C134 C125 1.532(3) . ?
C73 C72 1.393(3) . ?
C73 C74 1.519(3) . ?
C75 C74 1.512(3) . ?
C75 C76 1.379(3) . ?
C37 H37 0.9300 . ?
C37 C38 1.395(3) . ?
C37 C36 1.383(4) . ?
C35 H35 0.9300 . ?
C35 C36 1.374(4) . ?
C8 H8 0.9300 . ?
C8 C7 1.382(3) . ?
C8 C9 1.365(4) . ?
C103 H103 0.9300 . ?
C103 C104 1.377(3) . ?
C7 C6 1.515(3) . ?
C72 C71 1.395(3) . ?
C72 C82 1.505(3) . ?
C95 C96 1.393(3) . ?
C95 C94 1.401(3) . ?
C95 C99 1.507(4) . ?
C130 C129 1.394(3) . ?
C130 C135 1.513(3) . ?
C6 C15 1.526(3) . ?
C79 C84 1.512(3) . ?
C79 C78 1.400(3) . ?
C124 C125 1.515(3) . ?
C124 C123 1.390(3) . ?
C98 C97 1.507(3) . ?
C98 C86 1.385(3) . ?
C117 H11A 0.9600 . ?
C117 H11B 0.9600 . ?
C117 H11C 0.9600 . ?
C43 H43 0.9300 . ?
C43 C42 1.376(3) . ?
C71 H71 0.9300 . ?
C71 C70 1.374(4) . ?
C129 H129 0.9300 . ?
C129 C128 1.381(4) . ?
C112 C113 1.396(3) . ?
C112 C111 1.398(3) . ?
C112 C116 1.506(3) . ?
C56 C64 1.405(3) . ?
C56 C57 1.513(3) . ?
C64 C52 1.407(3) . ?
C127 H127 0.9300 . ?
C127 C128 1.376(4) . ?
C127 C126 1.382(3) . ?
C24 H24 0.9300 . ?
C24 C25 1.380(3) . ?
C69 H69 0.9300 . ?
C69 C70 1.380(3) . ?
C88 H88 0.9300 . ?
C88 C87 1.383(4) . ?
C110 H110 0.9300 . ?
C110 C109 1.385(3) . ?
C110 C111 1.375(4) . ?
C27 C26 1.396(4) . ?
C27 C31 1.509(4) . ?
C25 H25 0.9300 . ?
C25 C26 1.378(4) . ?
C74 C83 1.527(3) . ?
C128 H128 0.9300 . ?
C101 H101 0.9800 . ?
C101 C102 1.520(3) . ?
C21 C20 1.395(3) . ?
C21 C33 1.513(3) . ?
C34 H34A 0.9600 . ?
C34 H34B 0.9600 . ?
C34 H34C 0.9600 . ?
C34 C33 1.517(4) . ?
C38 C50 1.520(3) . ?
C17 H17A 0.9600 . ?
C17 H17B 0.9600 . ?
C17 H17C 0.9600 . ?
C17 C16 1.518(3) . ?
C2 H2A 0.9300 . ?
C2 C1 1.378(3) . ?
C2 C3 1.380(4) . ?
C20 H20 0.9300 . ?
C20 C19 1.383(4) . ?
C136 H13D 0.9600 . ?
C136 H13E 0.9600 . ?
C136 H13F 0.9600 . ?
C136 C135 1.518(4) . ?
C125 C126 1.513(3) . ?
C70 H70 0.9300 . ?
C96 C97 1.521(3) . ?
C1 H1A 0.9300 . ?
C123 C122 1.405(4) . ?
C123 C133 1.504(4) . ?
C53 H53 0.9300 . ?
C53 C54 1.385(4) . ?
C53 C52 1.393(3) . ?
C10 H10 0.9300 . ?
C10 C9 1.386(4) . ?
C10 C11 1.393(3) . ?
C46 C49 1.531(3) . ?
C85 H85A 0.9600 . ?
C85 H85B 0.9600 . ?
C85 H85C 0.9600 . ?
C85 C84 1.520(3) . ?
C50 H50 0.9800 . ?
C50 C51 1.517(4) . ?
C118 H118 0.9800 . ?
C118 C119 1.519(3) . ?
C30 C18 1.383(3) . ?
C30 C29 1.513(3) . ?
C36 H36 0.9300 . ?
C49 H49A 0.9600 . ?
C49 H49B 0.9600 . ?
C49 H49C 0.9600 . ?
C109 H109 0.9300 . ?
C9 H9 0.9300 . ?
C84 H84 0.9800 . ?
C54 H54 0.9300 . ?
C41 H41 0.9300 . ?
C41 C42 1.375(3) . ?
C66 H66A 0.9600 . ?
C66 H66B 0.9600 . ?
C66 H66C 0.9600 . ?
C66 C57 1.530(3) . ?
C78 H78 0.9300 . ?
C78 C77 1.381(4) . ?
C42 H42 0.9300 . ?
C105 H105 0.9300 . ?
C105 C104 1.380(3) . ?
C111 H111 0.9300 . ?
C94 H94 0.9300 . ?
C3 H3 0.9300 . ?
C26 H26 0.9300 . ?
C62 H62 0.9300 . ?
C62 C61 1.371(4) . ?
C120 H120 0.9300 . ?
C120 C121 1.378(4) . ?
C68 H68A 0.9600 . ?
C68 H68B 0.9600 . ?
C68 H68C 0.9600 . ?
C68 C67 1.520(4) . ?
C33 H33 0.9800 . ?
C102 H10E 0.9600 . ?
C102 H10F 0.9600 . ?
C102 H10G 0.9600 . ?
C122 H122 0.9300 . ?
C122 C121 1.376(4) . ?
C18 H18 0.9300 . ?
C18 C19 1.372(4) . ?
C60 H60 0.9300 . ?
C60 C61 1.384(4) . ?
C104 H104 0.9300 . ?
C67 H67 0.9800 . ?
C67 C52 1.518(3) . ?
C76 H76 0.9300 . ?
C76 C77 1.373(4) . ?
C11 C16 1.513(3) . ?
C83 H83A 0.9600 . ?
C83 H83B 0.9600 . ?
C83 H83C 0.9600 . ?
C29 C32 1.532(3) . ?
C16 H16 0.9800 . ?
C116 H11D 0.9600 . ?
C116 H11E 0.9600 . ?
C116 H11F 0.9600 . ?
C121 H121 0.9300 . ?
C77 H77 0.9300 . ?
C32 H32A 0.9600 . ?
C32 H32B 0.9600 . ?
C32 H32C 0.9600 . ?
C135 H135 0.9800 . ?
C61 H61 0.9300 . ?
C87 H87 0.9300 . ?
C87 C86 1.381(4) . ?
C19 H19 0.9300 . ?
C86 H86 0.9300 . ?
C51 H51A 0.9600 . ?
C51 H51B 0.9600 . ?
C51 H51C 0.9600 . ?
C82 H82A 0.9600 . ?
C82 H82B 0.9600 . ?
C82 H82C 0.9600 . ?
C15 H15A 0.9600 . ?
C15 H15B 0.9600 . ?
C15 H15C 0.9600 . ?
C14 H14A 0.9600 . ?
C14 H14B 0.9600 . ?
C14 H14C 0.9600 . ?
C133 H13G 0.9600 . ?
C133 H13H 0.9600 . ?
C133 H13I 0.9600 . ?
C99 H99A 0.9600 . ?
C99 H99B 0.9600 . ?
C99 H99C 0.9600 . ?
C119 H11G 0.9600 . ?
C119 H11H 0.9600 . ?
C119 H11I 0.9600 . ?
C31 H31A 0.9600 . ?
C31 H31B 0.9600 . ?
C31 H31C 0.9600 . ?
C65 H65A 0.9600 . ?
C65 H65B 0.9600 . ?
C65 H65C 0.9600 . ?
C48 H48A 0.9600 . ?
C48 H48B 0.9600 . ?
C48 H48C 0.9600 . ?

loop_
_geom_angle_atom_site_label_1
_geom_angle_atom_site_label_2
_geom_angle_atom_site_label_3
_geom_angle
_geom_angle_site_symmetry_1
_geom_angle_site_symmetry_3
_geom_angle_publ_flag
C114 O13 H13 111(2) . . ?
C6 O2 H2 104(2) . . ?
C74 O10 H10A 109(2) . . ?
C97 O11 H11 111(2) . . ?
C101 O12 H12 107(2) . . ?
C33 O4 H4 109(2) . . ?
C125 O16 H16A 114(3) . . ?
C46 O5 H5 110(2) . . ?
C57 O8 H8A 105(2) . . ?
C67 O7 H7 109(3) . . ?
C118 O14 H14 111(2) . . ?
C29 O3 H3A 108(3) . . ?
C84 O9 H9A 110(2) . . ?
C50 O6 H6 106(2) . . ?
C135 O15 H15 114(2) . . ?
C16 O1 H1 107(2) . . ?
C115 C107 C106 118.79(18) . . ?
C115 C107 C108 107.48(17) . . ?
C106 C107 C108 133.57(17) . . ?
C89 C90 C91 133.37(18) . . ?
C98 C90 C91 107.20(17) . . ?
C98 C90 C89 119.24(19) . . ?
C130 C131 C132 133.44(19) . . ?
C126 C131 C132 107.31(18) . . ?
C126 C131 C130 119.16(19) . . ?
C5 C13 C12 108.33(16) . . ?
C1 C13 C5 119.52(19) . . ?
C1 C13 C12 132.12(19) . . ?
C45 C40 C39 108.21(17) . . ?
C41 C40 C39 131.73(18) . . ?
C41 C40 C45 120.03(18) . . ?
C75 C80 C81 107.29(17) . . ?
C75 C80 C79 119.39(18) . . ?
C79 C80 C81 133.14(18) . . ?
C107 C115 C114 111.55(17) . . ?
C103 C115 C107 122.48(19) . . ?
C103 C115 C114 125.95(18) . . ?
O13 C114 C115 112.04(16) . . ?
O13 C114 C117 106.54(16) . . ?
O13 C114 C113 113.19(16) . . ?
C115 C114 C117 110.73(17) . . ?
C115 C114 C113 101.45(15) . . ?
C113 C114 C117 113.01(17) . . ?
C28 C23 C22 108.69(17) . . ?
C24 C23 C22 131.98(19) . . ?
C24 C23 C28 119.3(2) . . ?
C124 C132 C131 108.45(17) . . ?
C120 C132 C131 132.1(2) . . ?
C120 C132 C124 119.4(2) . . ?
C73 C81 C80 108.19(16) . . ?
C69 C81 C80 131.79(18) . . ?
C69 C81 C73 119.99(18) . . ?
C107 C106 C118 126.03(18) . . ?
C105 C106 C107 117.33(18) . . ?
C105 C106 C118 116.58(19) . . ?
C58 C63 C64 108.65(17) . . ?
C62 C63 C58 119.3(2) . . ?
C62 C63 C64 132.04(19) . . ?
C5 C4 C3 117.0(2) . . ?
C5 C4 C14 123.4(2) . . ?
C3 C4 C14 119.6(2) . . ?
C13 C5 C6 110.52(17) . . ?
C4 C5 C13 121.73(19) . . ?
C4 C5 C6 127.74(18) . . ?
C92 C91 C90 131.93(19) . . ?
C92 C91 C96 119.7(2) . . ?
C96 C91 C90 108.38(17) . . ?
C21 C22 C23 133.69(18) . . ?
C30 C22 C23 107.27(18) . . ?
C30 C22 C21 118.96(19) . . ?
C47 C39 C40 107.20(17) . . ?
C47 C39 C38 119.11(18) . . ?
C38 C39 C40 133.58(18) . . ?
C40 C45 C46 110.85(17) . . ?
C44 C45 C40 121.12(18) . . ?
C44 C45 C46 128.03(19) . . ?
C113 C108 C107 108.20(16) . . ?
C109 C108 C107 132.05(19) . . ?
C109 C108 C113 119.69(19) . . ?
C63 C58 C57 110.29(19) . . ?
C59 C58 C63 121.66(19) . . ?
C59 C58 C57 128.05(19) . . ?
C45 C44 C48 122.9(2) . . ?
C43 C44 C45 117.06(19) . . ?
C43 C44 C48 120.0(2) . . ?
C39 C47 C46 111.68(17) . . ?
C35 C47 C39 122.08(19) . . ?
C35 C47 C46 126.24(18) . . ?
C23 C28 C29 110.24(19) . . ?
C27 C28 C23 121.7(2) . . ?
C27 C28 C29 128.0(2) . . ?
H10B C100 H10C 109.5 . . ?
H10B C100 H10D 109.5 . . ?
H10C C100 H10D 109.5 . . ?
C97 C100 H10B 109.5 . . ?
C97 C100 H10C 109.5 . . ?
C97 C100 H10D 109.5 . . ?
C91 C92 H92 120.5 . . ?
C93 C92 C91 118.9(2) . . ?
C93 C92 H92 120.5 . . ?
C58 C59 C60 117.3(2) . . ?
C58 C59 C65 123.5(2) . . ?
C60 C59 C65 119.2(2) . . ?
C7 C12 C13 107.27(17) . . ?
C7 C12 C11 119.17(19) . . ?
C11 C12 C13 133.42(18) . . ?
C90 C89 C101 125.80(19) . . ?
C88 C89 C90 117.4(2) . . ?
C88 C89 C101 116.7(2) . . ?
C56 C55 H55 120.4 . . ?
C54 C55 H55 120.4 . . ?
C54 C55 C56 119.2(2) . . ?
C92 C93 H93 119.4 . . ?
C94 C93 C92 121.2(2) . . ?
C94 C93 H93 119.4 . . ?
H13A C134 H13B 109.5 . . ?
H13A C134 H13C 109.5 . . ?
H13B C134 H13C 109.5 . . ?
C125 C134 H13A 109.5 . . ?
C125 C134 H13B 109.5 . . ?
C125 C134 H13C 109.5 . . ?
C81 C73 C74 110.61(17) . . ?
C72 C73 C81 121.12(18) . . ?
C72 C73 C74 128.27(18) . . ?
C80 C75 C74 111.90(17) . . ?
C76 C75 C80 122.2(2) . . ?
C76 C75 C74 125.87(19) . . ?
C38 C37 H37 118.9 . . ?
C36 C37 H37 118.9 . . ?
C36 C37 C38 122.3(2) . . ?
C47 C35 H35 120.6 . . ?
C36 C35 C47 118.8(2) . . ?
C36 C35 H35 120.6 . . ?
C7 C8 H8 120.6 . . ?
C9 C8 H8 120.6 . . ?
C9 C8 C7 118.8(2) . . ?
C115 C103 H103 120.7 . . ?
C104 C103 C115 118.6(2) . . ?
C104 C103 H103 120.7 . . ?
C12 C7 C6 112.14(17) . . ?
C8 C7 C12 122.2(2) . . ?
C8 C7 C6 125.68(19) . . ?
C73 C72 C71 117.0(2) . . ?
C73 C72 C82 123.2(2) . . ?
C71 C72 C82 119.8(2) . . ?
C96 C95 C94 117.2(2) . . ?
C96 C95 C99 123.4(2) . . ?
C94 C95 C99 119.4(2) . . ?
C131 C130 C135 125.7(2) . . ?
C129 C130 C131 117.2(2) . . ?
C129 C130 C135 117.1(2) . . ?
O2 C6 C5 113.25(16) . . ?
O2 C6 C7 112.09(16) . . ?
O2 C6 C15 106.81(16) . . ?
C7 C6 C5 101.19(15) . . ?
C7 C6 C15 110.95(17) . . ?
C15 C6 C5 112.63(17) . . ?
C80 C79 C84 125.74(19) . . ?
C78 C79 C80 117.0(2) . . ?
C78 C79 C84 117.2(2) . . ?
C132 C124 C125 110.34(18) . . ?
C123 C124 C132 121.6(2) . . ?
C123 C124 C125 128.1(2) . . ?
C90 C98 C97 111.65(18) . . ?
C86 C98 C90 121.9(2) . . ?
C86 C98 C97 126.45(19) . . ?
C114 C117 H11A 109.5 . . ?
C114 C117 H11B 109.5 . . ?
C114 C117 H11C 109.5 . . ?
H11A C117 H11B 109.5 . . ?
H11A C117 H11C 109.5 . . ?
H11B C117 H11C 109.5 . . ?
C44 C43 H43 119.3 . . ?
C42 C43 C44 121.3(2) . . ?
C42 C43 H43 119.3 . . ?
C72 C71 H71 119.0 . . ?
C70 C71 C72 121.9(2) . . ?
C70 C71 H71 119.0 . . ?
C130 C129 H129 118.6 . . ?
C128 C129 C130 122.9(2) . . ?
C128 C129 H129 118.6 . . ?
C113 C112 C111 116.7(2) . . ?
C113 C112 C116 123.5(2) . . ?
C111 C112 C116 119.9(2) . . ?
C55 C56 C64 121.7(2) . . ?
C55 C56 C57 126.72(19) . . ?
C64 C56 C57 111.54(18) . . ?
C56 C64 C63 107.24(18) . . ?
C56 C64 C52 118.95(19) . . ?
C52 C64 C63 133.69(18) . . ?
C128 C127 H127 120.7 . . ?
C128 C127 C126 118.7(2) . . ?
C126 C127 H127 120.7 . . ?
C23 C24 H24 120.4 . . ?
C25 C24 C23 119.2(2) . . ?
C25 C24 H24 120.4 . . ?
C81 C69 H69 120.6 . . ?
C70 C69 C81 118.7(2) . . ?
C70 C69 H69 120.6 . . ?
C89 C88 H88 118.7 . . ?
C87 C88 C89 122.6(2) . . ?
C87 C88 H88 118.7 . . ?
C109 C110 H110 119.4 . . ?
C111 C110 H110 119.4 . . ?
C111 C110 C109 121.2(2) . . ?
C28 C27 C26 117.1(2) . . ?
C28 C27 C31 123.8(2) . . ?
C26 C27 C31 119.2(2) . . ?
C24 C25 H25 119.5 . . ?
C26 C25 C24 121.0(2) . . ?
C26 C25 H25 119.5 . . ?
O10 C74 C73 113.20(16) . . ?
O10 C74 C75 112.28(17) . . ?
O10 C74 C83 106.22(16) . . ?
C73 C74 C83 112.61(17) . . ?
C75 C74 C73 101.40(15) . . ?
C75 C74 C83 111.26(18) . . ?
C129 C128 H128 120.0 . . ?
C127 C128 C129 120.0(2) . . ?
C127 C128 H128 120.0 . . ?
O12 C101 C89 113.16(17) . . ?
O12 C101 H101 107.5 . . ?
O12 C101 C102 108.48(19) . . ?
C89 C101 H101 107.5 . . ?
C89 C101 C102 112.42(18) . . ?
C102 C101 H101 107.5 . . ?
C22 C21 C33 125.59(19) . . ?
C20 C21 C22 117.5(2) . . ?
C20 C21 C33 116.8(2) . . ?
H34A C34 H34B 109.5 . . ?
H34A C34 H34C 109.5 . . ?
H34B C34 H34C 109.5 . . ?
C33 C34 H34A 109.5 . . ?
C33 C34 H34B 109.5 . . ?
C33 C34 H34C 109.5 . . ?
C39 C38 C50 126.16(19) . . ?
C37 C38 C39 117.49(19) . . ?
C37 C38 C50 116.29(19) . . ?
H17A C17 H17B 109.5 . . ?
H17A C17 H17C 109.5 . . ?
H17B C17 H17C 109.5 . . ?
C16 C17 H17A 109.5 . . ?
C16 C17 H17B 109.5 . . ?
C16 C17 H17C 109.5 . . ?
C1 C2 H2A 119.4 . . ?
C1 C2 C3 121.2(2) . . ?
C3 C2 H2A 119.4 . . ?
C21 C20 H20 118.7 . . ?
C19 C20 C21 122.6(2) . . ?
C19 C20 H20 118.7 . . ?
H13D C136 H13E 109.5 . . ?
H13D C136 H13F 109.5 . . ?
H13E C136 H13F 109.5 . . ?
C135 C136 H13D 109.5 . . ?
C135 C136 H13E 109.5 . . ?
C135 C136 H13F 109.5 . . ?
O16 C125 C134 106.09(17) . . ?
O16 C125 C124 113.41(17) . . ?
O16 C125 C126 112.18(17) . . ?
C124 C125 C134 112.78(17) . . ?
C126 C125 C134 110.60(19) . . ?
C126 C125 C124 101.91(16) . . ?
C71 C70 C69 121.0(2) . . ?
C71 C70 H70 119.5 . . ?
C69 C70 H70 119.5 . . ?
C91 C96 C97 110.31(18) . . ?
C95 C96 C91 121.47(19) . . ?
C95 C96 C97 128.21(19) . . ?
C13 C1 H1A 120.6 . . ?
C2 C1 C13 118.8(2) . . ?
C2 C1 H1A 120.6 . . ?
C124 C123 C122 117.2(2) . . ?
C124 C123 C133 123.8(2) . . ?
C122 C123 C133 119.0(2) . . ?
C131 C126 C125 111.61(18) . . ?
C127 C126 C131 122.2(2) . . ?
C127 C126 C125 126.2(2) . . ?
C54 C53 H53 118.8 . . ?
C54 C53 C52 122.5(2) . . ?
C52 C53 H53 118.8 . . ?
C108 C113 C114 110.77(17) . . ?
C112 C113 C114 127.46(18) . . ?
C112 C113 C108 121.77(19) . . ?
C9 C10 H10 118.6 . . ?
C9 C10 C11 122.7(2) . . ?
C11 C10 H10 118.6 . . ?
O5 C46 C45 113.41(16) . . ?
O5 C46 C47 112.24(16) . . ?
O5 C46 C49 106.29(16) . . ?
C45 C46 C49 112.56(17) . . ?
C47 C46 C45 101.57(15) . . ?
C47 C46 C49 110.90(17) . . ?
H85A C85 H85B 109.5 . . ?
H85A C85 H85C 109.5 . . ?
H85B C85 H85C 109.5 . . ?
C84 C85 H85A 109.5 . . ?
C84 C85 H85B 109.5 . . ?
C84 C85 H85C 109.5 . . ?
O6 C50 C38 112.80(17) . . ?
O6 C50 H50 107.6 . . ?
O6 C50 C51 108.1(2) . . ?
C38 C50 H50 107.6 . . ?
C51 C50 C38 112.89(19) . . ?
C51 C50 H50 107.6 . . ?
O14 C118 C106 112.98(18) . . ?
O14 C118 H118 107.6 . . ?
O14 C118 C119 108.2(2) . . ?
C106 C118 H118 107.6 . . ?
C106 C118 C119 112.61(19) . . ?
C119 C118 H118 107.6 . . ?
C22 C30 C29 111.56(18) . . ?
C18 C30 C22 122.1(2) . . ?
C18 C30 C29 126.35(19) . . ?
C37 C36 H36 119.9 . . ?
C35 C36 C37 120.3(2) . . ?
C35 C36 H36 119.9 . . ?
C46 C49 H49A 109.5 . . ?
C46 C49 H49B 109.5 . . ?
C46 C49 H49C 109.5 . . ?
H49A C49 H49B 109.5 . . ?
H49A C49 H49C 109.5 . . ?
H49B C49 H49C 109.5 . . ?
C108 C109 H109 120.6 . . ?
C110 C109 C108 118.7(2) . . ?
C110 C109 H109 120.6 . . ?
C8 C9 C10 120.0(2) . . ?
C8 C9 H9 120.0 . . ?
C10 C9 H9 120.0 . . ?
O9 C84 C79 112.52(17) . . ?
O9 C84 C85 108.2(2) . . ?
O9 C84 H84 107.7 . . ?
C79 C84 C85 112.83(18) . . ?
C79 C84 H84 107.7 . . ?
C85 C84 H84 107.7 . . ?
C55 C54 C53 119.9(2) . . ?
C55 C54 H54 120.1 . . ?
C53 C54 H54 120.1 . . ?
C40 C41 H41 120.7 . . ?
C42 C41 C40 118.6(2) . . ?
C42 C41 H41 120.7 . . ?
H66A C66 H66B 109.5 . . ?
H66A C66 H66C 109.5 . . ?
H66B C66 H66C 109.5 . . ?
C57 C66 H66A 109.5 . . ?
C57 C66 H66B 109.5 . . ?
C57 C66 H66C 109.5 . . ?
C79 C78 H78 118.8 . . ?
C77 C78 C79 122.3(2) . . ?
C77 C78 H78 118.8 . . ?
C43 C42 H42 119.2 . . ?
C41 C42 C43 121.7(2) . . ?
C41 C42 H42 119.2 . . ?
C106 C105 H105 118.7 . . ?
C104 C105 C106 122.6(2) . . ?
C104 C105 H105 118.7 . . ?
C112 C111 H111 119.1 . . ?
C110 C111 C112 121.9(2) . . ?
C110 C111 H111 119.1 . . ?
C93 C94 C95 121.4(2) . . ?
C93 C94 H94 119.3 . . ?
C95 C94 H94 119.3 . . ?
C4 C3 H3 119.3 . . ?
C2 C3 C4 121.5(2) . . ?
C2 C3 H3 119.3 . . ?
C27 C26 H26 119.2 . . ?
C25 C26 C27 121.7(2) . . ?
C25 C26 H26 119.2 . . ?
O11 C97 C100 105.94(16) . . ?
O11 C97 C98 112.33(17) . . ?
O11 C97 C96 113.37(17) . . ?
C98 C97 C100 110.99(18) . . ?
C98 C97 C96 101.84(16) . . ?
C96 C97 C100 112.53(18) . . ?
C63 C62 H62 120.5 . . ?
C61 C62 C63 119.1(2) . . ?
C61 C62 H62 120.5 . . ?
C132 C120 H120 120.5 . . ?
C121 C120 C132 119.0(2) . . ?
C121 C120 H120 120.5 . . ?
H68A C68 H68B 109.5 . . ?
H68A C68 H68C 109.5 . . ?
H68B C68 H68C 109.5 . . ?
C67 C68 H68A 109.5 . . ?
C67 C68 H68B 109.5 . . ?
C67 C68 H68C 109.5 . . ?
O4 C33 C21 113.33(18) . . ?
O4 C33 C34 108.4(2) . . ?
O4 C33 H33 107.4 . . ?
C21 C33 C34 112.62(19) . . ?
C21 C33 H33 107.4 . . ?
C34 C33 H33 107.4 . . ?
O8 C57 C58 113.74(18) . . ?
O8 C57 C56 112.17(18) . . ?
O8 C57 C66 106.01(16) . . ?
C58 C57 C66 112.61(18) . . ?
C56 C57 C58 101.75(16) . . ?
C56 C57 C66 110.70(19) . . ?
C101 C102 H10E 109.5 . . ?
C101 C102 H10F 109.5 . . ?
C101 C102 H10G 109.5 . . ?
H10E C102 H10F 109.5 . . ?
H10E C102 H10G 109.5 . . ?
H10F C102 H10G 109.5 . . ?
C123 C122 H122 119.5 . . ?
C121 C122 C123 121.0(2) . . ?
C121 C122 H122 119.5 . . ?
C30 C18 H18 120.6 . . ?
C19 C18 C30 118.8(2) . . ?
C19 C18 H18 120.6 . . ?
C59 C60 H60 119.5 . . ?
C61 C60 C59 121.1(2) . . ?
C61 C60 H60 119.5 . . ?
C103 C104 C105 120.2(2) . . ?
C103 C104 H104 119.9 . . ?
C105 C104 H104 119.9 . . ?
O7 C67 C68 108.3(2) . . ?
O7 C67 H67 107.7 . . ?
O7 C67 C52 112.91(19) . . ?
C68 C67 H67 107.7 . . ?
C52 C67 C68 112.3(2) . . ?
C52 C67 H67 107.7 . . ?
C75 C76 H76 120.8 . . ?
C77 C76 C75 118.5(2) . . ?
C77 C76 H76 120.8 . . ?
C12 C11 C16 125.4(2) . . ?
C10 C11 C12 117.1(2) . . ?
C10 C11 C16 117.3(2) . . ?
C74 C83 H83A 109.5 . . ?
C74 C83 H83B 109.5 . . ?
C74 C83 H83C 109.5 . . ?
H83A C83 H83B 109.5 . . ?
H83A C83 H83C 109.5 . . ?
H83B C83 H83C 109.5 . . ?
O3 C29 C28 113.25(18) . . ?
O3 C29 C30 112.19(17) . . ?
O3 C29 C32 106.06(16) . . ?
C28 C29 C32 112.66(18) . . ?
C30 C29 C28 101.85(16) . . ?
C30 C29 C32 110.98(19) . . ?
O1 C16 C17 108.7(2) . . ?
O1 C16 C11 112.94(18) . . ?
O1 C16 H16 107.2 . . ?
C17 C16 H16 107.2 . . ?
C11 C16 C17 113.21(18) . . ?
C11 C16 H16 107.2 . . ?
C112 C116 H11D 109.5 . . ?
C112 C116 H11E 109.5 . . ?
C112 C116 H11F 109.5 . . ?
H11D C116 H11E 109.5 . . ?
H11D C116 H11F 109.5 . . ?
H11E C116 H11F 109.5 . . ?
C120 C121 H121 119.2 . . ?
C122 C121 C120 121.7(2) . . ?
C122 C121 H121 119.2 . . ?
C78 C77 H77 119.7 . . ?
C76 C77 C78 120.6(2) . . ?
C76 C77 H77 119.7 . . ?
C29 C32 H32A 109.5 . . ?
C29 C32 H32B 109.5 . . ?
C29 C32 H32C 109.5 . . ?
H32A C32 H32B 109.5 . . ?
H32A C32 H32C 109.5 . . ?
H32B C32 H32C 109.5 . . ?
O15 C135 C130 112.49(19) . . ?
O15 C135 C136 108.5(2) . . ?
O15 C135 H135 107.6 . . ?
C130 C135 C136 112.88(19) . . ?
C130 C135 H135 107.6 . . ?
C136 C135 H135 107.6 . . ?
C64 C52 C67 125.4(2) . . ?
C53 C52 C64 117.7(2) . . ?
C53 C52 C67 116.7(2) . . ?
C62 C61 C60 121.5(2) . . ?
C62 C61 H61 119.3 . . ?
C60 C61 H61 119.3 . . ?
C88 C87 H87 120.0 . . ?
C86 C87 C88 119.9(2) . . ?
C86 C87 H87 120.0 . . ?
C20 C19 H19 120.0 . . ?
C18 C19 C20 120.0(2) . . ?
C18 C19 H19 120.0 . . ?
C98 C86 H86 120.6 . . ?
C87 C86 C98 118.9(2) . . ?
C87 C86 H86 120.6 . . ?
C50 C51 H51A 109.5 . . ?
C50 C51 H51B 109.5 . . ?
C50 C51 H51C 109.5 . . ?
H51A C51 H51B 109.5 . . ?
H51A C51 H51C 109.5 . . ?
H51B C51 H51C 109.5 . . ?
C72 C82 H82A 109.5 . . ?
C72 C82 H82B 109.5 . . ?
C72 C82 H82C 109.5 . . ?
H82A C82 H82B 109.5 . . ?
H82A C82 H82C 109.5 . . ?
H82B C82 H82C 109.5 . . ?
C6 C15 H15A 109.5 . . ?
C6 C15 H15B 109.5 . . ?
C6 C15 H15C 109.5 . . ?
H15A C15 H15B 109.5 . . ?
H15A C15 H15C 109.5 . . ?
H15B C15 H15C 109.5 . . ?
C4 C14 H14A 109.5 . . ?
C4 C14 H14B 109.5 . . ?
C4 C14 H14C 109.5 . . ?
H14A C14 H14B 109.5 . . ?
H14A C14 H14C 109.5 . . ?
H14B C14 H14C 109.5 . . ?
C123 C133 H13G 109.5 . . ?
C123 C133 H13H 109.5 . . ?
C123 C133 H13I 109.5 . . ?
H13G C133 H13H 109.5 . . ?
H13G C133 H13I 109.5 . . ?
H13H C133 H13I 109.5 . . ?
C95 C99 H99A 109.5 . . ?
C95 C99 H99B 109.5 . . ?
C95 C99 H99C 109.5 . . ?
H99A C99 H99B 109.5 . . ?
H99A C99 H99C 109.5 . . ?
H99B C99 H99C 109.5 . . ?
C118 C119 H11G 109.5 . . ?
C118 C119 H11H 109.5 . . ?
C118 C119 H11I 109.5 . . ?
H11G C119 H11H 109.5 . . ?
H11G C119 H11I 109.5 . . ?
H11H C119 H11I 109.5 . . ?
C27 C31 H31A 109.5 . . ?
C27 C31 H31B 109.5 . . ?
C27 C31 H31C 109.5 . . ?
H31A C31 H31B 109.5 . . ?
H31A C31 H31C 109.5 . . ?
H31B C31 H31C 109.5 . . ?
C59 C65 H65A 109.5 . . ?
C59 C65 H65B 109.5 . . ?
C59 C65 H65C 109.5 . . ?
H65A C65 H65B 109.5 . . ?
H65A C65 H65C 109.5 . . ?
H65B C65 H65C 109.5 . . ?
C44 C48 H48A 109.5 . . ?
C44 C48 H48B 109.5 . . ?
C44 C48 H48C 109.5 . . ?
H48A C48 H48B 109.5 . . ?
H48A C48 H48C 109.5 . . ?
H48B C48 H48C 109.5 . . ?

loop_
_geom_torsion_atom_site_label_1
_geom_torsion_atom_site_label_2
_geom_torsion_atom_site_label_3
_geom_torsion_atom_site_label_4
_geom_torsion
_geom_torsion_site_symmetry_1
_geom_torsion_site_symmetry_2
_geom_torsion_site_symmetry_3
_geom_torsion_site_symmetry_4
_geom_torsion_publ_flag
O13 C114 C113 C108 -127.82(17) . . . . ?
O13 C114 C113 C112 52.2(3) . . . . ?
O16 C125 C126 C131 126.21(18) . . . . ?
O16 C125 C126 C127 -52.9(3) . . . . ?
O7 C67 C52 C64 54.3(3) . . . . ?
O7 C67 C52 C53 -130.0(2) . . . . ?
C107 C115 C114 O13 126.84(17) . . . . ?
C107 C115 C114 C117 -114.38(18) . . . . ?
C107 C115 C114 C113 5.8(2) . . . . ?
C107 C115 C103 C104 0.0(3) . . . . ?
C107 C106 C118 O14 51.5(3) . . . . ?
C107 C106 C118 C119 -71.5(3) . . . . ?
C107 C106 C105 C104 0.7(3) . . . . ?
C107 C108 C113 C114 6.8(2) . . . . ?
C107 C108 C113 C112 -173.29(18) . . . . ?
C107 C108 C109 C110 173.5(2) . . . . ?
C90 C91 C92 C93 175.0(2) . . . . ?
C90 C91 C96 C95 -173.65(18) . . . . ?
C90 C91 C96 C97 6.9(2) . . . . ?
C90 C89 C88 C87 1.2(3) . . . . ?
C90 C89 C101 O12 53.0(3) . . . . ?
C90 C89 C101 C102 -70.3(3) . . . . ?
C90 C98 C97 O11 127.90(17) . . . . ?
C90 C98 C97 C100 -113.71(19) . . . . ?
C90 C98 C97 C96 6.3(2) . . . . ?
C90 C98 C86 C87 -0.5(3) . . . . ?
C131 C132 C124 C125 5.7(2) . . . . ?
C131 C132 C124 C123 -175.30(18) . . . . ?
C131 C132 C120 C121 176.1(2) . . . . ?
C131 C130 C129 C128 1.4(3) . . . . ?
C131 C130 C135 O15 56.4(3) . . . . ?
C131 C130 C135 C136 -66.8(3) . . . . ?
C13 C5 C6 O2 -127.61(17) . . . . ?
C13 C5 C6 C7 -7.47(19) . . . . ?
C13 C5 C6 C15 111.05(19) . . . . ?
C13 C12 C7 C8 177.19(18) . . . . ?
C13 C12 C7 C6 -1.4(2) . . . . ?
C13 C12 C11 C10 -176.5(2) . . . . ?
C13 C12 C11 C16 -0.4(3) . . . . ?
C40 C39 C47 C35 177.71(18) . . . . ?
C40 C39 C47 C46 -1.6(2) . . . . ?
C40 C39 C38 C37 -176.75(19) . . . . ?
C40 C39 C38 C50 0.3(3) . . . . ?
C40 C45 C44 C43 -2.5(3) . . . . ?
C40 C45 C44 C48 176.3(2) . . . . ?
C40 C45 C46 O5 -127.67(18) . . . . ?
C40 C45 C46 C47 -7.04(19) . . . . ?
C40 C45 C46 C49 111.61(19) . . . . ?
C40 C41 C42 C43 -0.6(3) . . . . ?
C80 C81 C73 C72 -172.54(17) . . . . ?
C80 C81 C73 C74 7.4(2) . . . . ?
C80 C81 C69 C70 173.9(2) . . . . ?
C80 C75 C74 O10 126.64(17) . . . . ?
C80 C75 C74 C73 5.5(2) . . . . ?
C80 C75 C74 C83 -114.45(19) . . . . ?
C80 C75 C76 C77 0.0(3) . . . . ?
C80 C79 C84 O9 56.3(3) . . . . ?
C80 C79 C84 C85 -66.5(3) . . . . ?
C80 C79 C78 C77 1.7(3) . . . . ?
C115 C107 C106 C118 176.79(19) . . . . ?
C115 C107 C106 C105 -0.4(3) . . . . ?
C115 C107 C108 C113 -2.9(2) . . . . ?
C115 C107 C108 C109 -179.8(2) . . . . ?
C115 C114 C113 C108 -7.60(19) . . . . ?
C115 C114 C113 C112 172.45(19) . . . . ?
C115 C103 C104 C105 0.3(4) . . . . ?
C114 C115 C103 C104 178.0(2) . . . . ?
C23 C22 C21 C20 -176.6(2) . . . . ?
C23 C22 C21 C33 -0.2(4) . . . . ?
C23 C22 C30 C18 176.91(19) . . . . ?
C23 C22 C30 C29 -2.2(2) . . . . ?
C23 C28 C27 C26 -1.3(3) . . . . ?
C23 C28 C27 C31 179.5(3) . . . . ?
C23 C28 C29 O3 -126.94(19) . . . . ?
C23 C28 C29 C30 -6.3(2) . . . . ?
C23 C28 C29 C32 112.7(2) . . . . ?
C23 C24 C25 C26 0.5(4) . . . . ?
C132 C131 C130 C129 -177.4(2) . . . . ?
C132 C131 C130 C135 -0.8(3) . . . . ?
C132 C131 C126 C127 177.76(19) . . . . ?
C132 C131 C126 C125 -1.4(2) . . . . ?
C132 C124 C125 O16 -127.00(18) . . . . ?
C132 C124 C125 C134 112.4(2) . . . . ?
C132 C124 C125 C126 -6.2(2) . . . . ?
C132 C124 C123 C122 -2.3(3) . . . . ?
C132 C124 C123 C133 179.0(2) . . . . ?
C132 C120 C121 C122 0.4(4) . . . . ?
C81 C80 C75 C74 -1.4(2) . . . . ?
C81 C80 C75 C76 177.33(19) . . . . ?
C81 C80 C79 C84 -0.3(3) . . . . ?
C81 C80 C79 C78 -176.8(2) . . . . ?
C81 C73 C72 C71 -2.8(3) . . . . ?
C81 C73 C72 C82 175.6(2) . . . . ?
C81 C73 C74 O10 -128.33(18) . . . . ?
C81 C73 C74 C75 -7.84(19) . . . . ?
C81 C73 C74 C83 111.2(2) . . . . ?
C81 C69 C70 C71 -0.5(3) . . . . ?
C106 C107 C115 C114 -178.22(16) . . . . ?
C106 C107 C115 C103 0.1(3) . . . . ?
C106 C107 C108 C113 172.4(2) . . . . ?
C106 C107 C108 C109 -4.6(4) . . . . ?
C106 C105 C104 C103 -0.7(4) . . . . ?
C63 C58 C59 C60 -3.3(3) . . . . ?
C63 C58 C59 C65 176.3(2) . . . . ?
C63 C58 C57 O8 -128.16(19) . . . . ?
C63 C58 C57 C56 -7.3(2) . . . . ?
C63 C58 C57 C66 111.2(2) . . . . ?
C63 C64 C52 C53 -176.0(2) . . . . ?
C63 C64 C52 C67 -0.3(4) . . . . ?
C63 C62 C61 C60 0.3(4) . . . . ?
C4 C5 C6 O2 52.6(3) . . . . ?
C4 C5 C6 C7 172.73(19) . . . . ?
C4 C5 C6 C15 -68.8(3) . . . . ?
C5 C13 C12 C7 -3.5(2) . . . . ?
C5 C13 C12 C11 172.1(2) . . . . ?
C5 C13 C1 C2 -3.9(3) . . . . ?
C5 C4 C3 C2 -2.3(4) . . . . ?
C91 C90 C89 C88 -175.5(2) . . . . ?
C91 C90 C89 C101 0.9(3) . . . . ?
C91 C90 C98 C97 -2.5(2) . . . . ?
C91 C90 C98 C86 176.58(19) . . . . ?
C91 C92 C93 C94 0.0(4) . . . . ?
C91 C96 C97 O11 -128.87(18) . . . . ?
C91 C96 C97 C100 110.9(2) . . . . ?
C91 C96 C97 C98 -8.0(2) . . . . ?
C22 C23 C28 C27 -176.17(19) . . . . ?
C22 C23 C28 C29 5.3(2) . . . . ?
C22 C23 C24 C25 176.4(2) . . . . ?
C22 C21 C20 C19 1.0(3) . . . . ?
C22 C21 C33 O4 54.1(3) . . . . ?
C22 C21 C33 C34 -69.3(3) . . . . ?
C22 C30 C18 C19 0.2(3) . . . . ?
C22 C30 C29 O3 126.53(18) . . . . ?
C22 C30 C29 C28 5.1(2) . . . . ?
C22 C30 C29 C32 -115.02(19) . . . . ?
C39 C40 C45 C44 -173.64(17) . . . . ?
C39 C40 C45 C46 6.5(2) . . . . ?
C39 C40 C41 C42 174.8(2) . . . . ?
C39 C47 C35 C36 -0.1(3) . . . . ?
C39 C47 C46 O5 126.58(17) . . . . ?
C39 C47 C46 C45 5.1(2) . . . . ?
C39 C47 C46 C49 -114.70(19) . . . . ?
C39 C38 C50 O6 53.5(3) . . . . ?
C39 C38 C50 C51 -69.4(3) . . . . ?
C45 C40 C39 C47 -3.0(2) . . . . ?
C45 C40 C39 C38 173.0(2) . . . . ?
C45 C40 C41 C42 -3.1(3) . . . . ?
C45 C44 C43 C42 -1.3(3) . . . . ?
C108 C107 C115 C114 -2.2(2) . . . . ?
C108 C107 C115 C103 176.13(18) . . . . ?
C108 C107 C106 C118 2.0(3) . . . . ?
C108 C107 C106 C105 -175.2(2) . . . . ?
C58 C63 C64 C56 -3.2(2) . . . . ?
C58 C63 C64 C52 172.8(2) . . . . ?
C58 C63 C62 C61 -3.5(3) . . . . ?
C58 C59 C60 C61 0.0(4) . . . . ?
C44 C45 C46 O5 52.5(3) . . . . ?
C44 C45 C46 C47 173.11(19) . . . . ?
C44 C45 C46 C49 -68.3(3) . . . . ?
C44 C43 C42 C41 2.9(4) . . . . ?
C47 C39 C38 C37 -1.1(3) . . . . ?
C47 C39 C38 C50 176.01(19) . . . . ?
C47 C35 C36 C37 -0.7(4) . . . . ?
C28 C23 C22 C21 174.7(2) . . . . ?
C28 C23 C22 C30 -1.9(2) . . . . ?
C28 C23 C24 C25 -2.6(3) . . . . ?
C28 C27 C26 C25 -0.9(4) . . . . ?
C92 C91 C96 C95 4.9(3) . . . . ?
C92 C91 C96 C97 -174.56(18) . . . . ?
C92 C93 C94 C95 1.7(4) . . . . ?
C59 C58 C57 O8 52.6(3) . . . . ?
C59 C58 C57 C56 173.4(2) . . . . ?
C59 C58 C57 C66 -68.0(3) . . . . ?
C59 C60 C61 C62 1.5(4) . . . . ?
C12 C13 C5 C4 -173.12(18) . . . . ?
C12 C13 C5 C6 7.1(2) . . . . ?
C12 C13 C1 C2 173.7(2) . . . . ?
C12 C7 C6 O2 126.26(17) . . . . ?
C12 C7 C6 C5 5.3(2) . . . . ?
C12 C7 C6 C15 -114.42(19) . . . . ?
C12 C11 C16 O1 56.3(3) . . . . ?
C12 C11 C16 C17 -67.7(3) . . . . ?
C89 C90 C91 C92 -6.2(4) . . . . ?
C89 C90 C91 C96 172.1(2) . . . . ?
C89 C90 C98 C97 -178.25(17) . . . . ?
C89 C90 C98 C86 0.9(3) . . . . ?
C89 C88 C87 C86 -0.8(4) . . . . ?
C55 C56 C64 C63 177.13(19) . . . . ?
C55 C56 C64 C52 0.5(3) . . . . ?
C55 C56 C57 O8 -51.4(3) . . . . ?
C55 C56 C57 C58 -173.3(2) . . . . ?
C55 C56 C57 C66 66.8(3) . . . . ?
C134 C125 C126 C131 -115.57(19) . . . . ?
C134 C125 C126 C127 65.3(3) . . . . ?
C73 C81 C69 C70 -4.1(3) . . . . ?
C73 C72 C71 C70 -1.9(3) . . . . ?
C75 C80 C81 C73 -3.7(2) . . . . ?
C75 C80 C81 C69 178.1(2) . . . . ?
C75 C80 C79 C84 174.14(18) . . . . ?
C75 C80 C79 C78 -2.4(3) . . . . ?
C75 C76 C77 C78 -0.8(4) . . . . ?
C37 C38 C50 O6 -129.4(2) . . . . ?
C37 C38 C50 C51 107.8(2) . . . . ?
C35 C47 C46 O5 -52.7(3) . . . . ?
C35 C47 C46 C45 -174.14(19) . . . . ?
C35 C47 C46 C49 66.0(3) . . . . ?
C8 C7 C6 O2 -52.3(3) . . . . ?
C8 C7 C6 C5 -173.27(19) . . . . ?
C8 C7 C6 C15 67.0(3) . . . . ?
C103 C115 C114 O13 -51.4(3) . . . . ?
C103 C115 C114 C117 67.4(3) . . . . ?
C103 C115 C114 C113 -172.41(19) . . . . ?
C7 C12 C11 C10 -1.3(3) . . . . ?
C7 C12 C11 C16 174.77(18) . . . . ?
C7 C8 C9 C10 -0.2(4) . . . . ?
C72 C73 C74 O10 51.7(3) . . . . ?
C72 C73 C74 C75 172.14(19) . . . . ?
C72 C73 C74 C83 -68.9(3) . . . . ?
C72 C71 C70 C69 3.6(3) . . . . ?
C95 C96 C97 O11 51.7(3) . . . . ?
C95 C96 C97 C100 -68.5(3) . . . . ?
C95 C96 C97 C98 172.6(2) . . . . ?
C130 C131 C132 C124 173.7(2) . . . . ?
C130 C131 C132 C120 -5.3(4) . . . . ?
C130 C131 C126 C127 0.8(3) . . . . ?
C130 C131 C126 C125 -178.38(17) . . . . ?
C130 C129 C128 C127 -0.6(4) . . . . ?
C79 C80 C81 C73 171.2(2) . . . . ?
C79 C80 C81 C69 -7.0(4) . . . . ?
C79 C80 C75 C74 -177.16(16) . . . . ?
C79 C80 C75 C76 1.6(3) . . . . ?
C79 C78 C77 C76 -0.1(4) . . . . ?
C124 C132 C120 C121 -2.8(3) . . . . ?
C124 C125 C126 C131 4.6(2) . . . . ?
C124 C125 C126 C127 -174.6(2) . . . . ?
C124 C123 C122 C121 -0.1(4) . . . . ?
C98 C90 C91 C92 179.0(2) . . . . ?
C98 C90 C91 C96 -2.8(2) . . . . ?
C98 C90 C89 C88 -1.1(3) . . . . ?
C98 C90 C89 C101 175.31(18) . . . . ?
C117 C114 C113 C108 110.97(19) . . . . ?
C117 C114 C113 C112 -69.0(3) . . . . ?
C129 C130 C135 O15 -127.0(2) . . . . ?
C129 C130 C135 C136 109.8(3) . . . . ?
C56 C55 C54 C53 -0.7(4) . . . . ?
C56 C64 C52 C53 -0.4(3) . . . . ?
C56 C64 C52 C67 175.3(2) . . . . ?
C64 C63 C58 C59 -173.92(19) . . . . ?
C64 C63 C58 C57 6.8(2) . . . . ?
C64 C63 C62 C61 175.3(2) . . . . ?
C64 C56 C57 O8 127.28(18) . . . . ?
C64 C56 C57 C58 5.4(2) . . . . ?
C64 C56 C57 C66 -114.5(2) . . . . ?
C24 C23 C22 C21 -4.4(4) . . . . ?
C24 C23 C22 C30 179.0(2) . . . . ?
C24 C23 C28 C27 3.1(3) . . . . ?
C24 C23 C28 C29 -175.45(18) . . . . ?
C24 C25 C26 C27 1.4(4) . . . . ?
C69 C81 C73 C72 5.9(3) . . . . ?
C69 C81 C73 C74 -174.12(17) . . . . ?
C88 C89 C101 O12 -130.5(2) . . . . ?
C88 C89 C101 C102 106.2(2) . . . . ?
C88 C87 C86 C98 0.5(4) . . . . ?
C27 C28 C29 O3 54.7(3) . . . . ?
C27 C28 C29 C30 175.3(2) . . . . ?
C27 C28 C29 C32 -65.7(3) . . . . ?
C74 C73 C72 C71 177.19(19) . . . . ?
C74 C73 C72 C82 -4.4(3) . . . . ?
C74 C75 C76 C77 178.6(2) . . . . ?
C128 C127 C126 C131 0.0(3) . . . . ?
C128 C127 C126 C125 179.0(2) . . . . ?
C101 C89 C88 C87 -175.6(2) . . . . ?
C21 C22 C30 C18 -0.3(3) . . . . ?
C21 C22 C30 C29 -179.45(17) . . . . ?
C21 C20 C19 C18 -1.1(4) . . . . ?
C38 C39 C47 C35 1.0(3) . . . . ?
C38 C39 C47 C46 -178.30(16) . . . . ?
C38 C37 C36 C35 0.6(4) . . . . ?
C20 C21 C33 O4 -129.4(2) . . . . ?
C20 C21 C33 C34 107.1(2) . . . . ?
C125 C124 C123 C122 176.5(2) . . . . ?
C125 C124 C123 C133 -2.2(4) . . . . ?
C96 C91 C92 C93 -3.2(3) . . . . ?
C96 C95 C94 C93 0.0(3) . . . . ?
C1 C13 C5 C4 5.0(3) . . . . ?
C1 C13 C5 C6 -174.82(17) . . . . ?
C1 C13 C12 C7 178.7(2) . . . . ?
C1 C13 C12 C11 -5.7(4) . . . . ?
C1 C2 C3 C4 3.3(4) . . . . ?
C123 C124 C125 O16 54.1(3) . . . . ?
C123 C124 C125 C134 -66.5(3) . . . . ?
C123 C124 C125 C126 174.9(2) . . . . ?
C123 C122 C121 C120 1.1(4) . . . . ?
C126 C131 C132 C124 -2.7(2) . . . . ?
C126 C131 C132 C120 178.4(2) . . . . ?
C126 C131 C130 C129 -1.4(3) . . . . ?
C126 C131 C130 C135 175.16(19) . . . . ?
C126 C127 C128 C129 -0.1(4) . . . . ?
C113 C108 C109 C110 -3.2(3) . . . . ?
C113 C112 C111 C110 -1.7(4) . . . . ?
C10 C11 C16 O1 -127.6(2) . . . . ?
C10 C11 C16 C17 108.3(2) . . . . ?
C46 C45 C44 C43 177.37(19) . . . . ?
C46 C45 C44 C48 -3.9(3) . . . . ?
C46 C47 C35 C36 179.1(2) . . . . ?
C118 C106 C105 C104 -176.7(2) . . . . ?
C30 C22 C21 C20 -0.3(3) . . . . ?
C30 C22 C21 C33 176.13(19) . . . . ?
C30 C18 C19 C20 0.4(4) . . . . ?
C36 C37 C38 C39 0.3(3) . . . . ?
C36 C37 C38 C50 -177.0(2) . . . . ?
C109 C108 C113 C114 -175.85(17) . . . . ?
C109 C108 C113 C112 4.1(3) . . . . ?
C109 C110 C111 C112 2.6(4) . . . . ?
C9 C8 C7 C12 -0.1(3) . . . . ?
C9 C8 C7 C6 178.4(2) . . . . ?
C9 C10 C11 C12 1.0(3) . . . . ?
C9 C10 C11 C16 -175.3(2) . . . . ?
C84 C79 C78 C77 -175.2(2) . . . . ?
C54 C55 C56 C64 0.1(3) . . . . ?
C54 C55 C56 C57 178.7(2) . . . . ?
C54 C53 C52 C64 -0.2(4) . . . . ?
C54 C53 C52 C67 -176.3(2) . . . . ?
C41 C40 C39 C47 178.9(2) . . . . ?
C41 C40 C39 C38 -5.1(4) . . . . ?
C41 C40 C45 C44 4.7(3) . . . . ?
C41 C40 C45 C46 -175.14(17) . . . . ?
C78 C79 C84 O9 -127.2(2) . . . . ?
C78 C79 C84 C85 110.0(2) . . . . ?
C105 C106 C118 O14 -131.3(2) . . . . ?
C105 C106 C118 C119 105.7(2) . . . . ?
C111 C112 C113 C114 178.3(2) . . . . ?
C111 C112 C113 C108 -1.6(3) . . . . ?
C111 C110 C109 C108 -0.1(4) . . . . ?
C94 C95 C96 C91 -3.2(3) . . . . ?
C94 C95 C96 C97 176.11(19) . . . . ?
C3 C4 C5 C13 -1.9(3) . . . . ?
C3 C4 C5 C6 177.92(19) . . . . ?
C3 C2 C1 C13 -0.1(4) . . . . ?
C97 C98 C86 C87 178.5(2) . . . . ?
C62 C63 C58 C59 5.1(3) . . . . ?
C62 C63 C58 C57 -174.16(19) . . . . ?
C62 C63 C64 C56 177.9(2) . . . . ?
C62 C63 C64 C52 -6.1(4) . . . . ?
C120 C132 C124 C125 -175.16(18) . . . . ?
C120 C132 C124 C123 3.8(3) . . . . ?
C68 C67 C52 C64 -68.6(3) . . . . ?
C68 C67 C52 C53 107.2(3) . . . . ?
C33 C21 C20 C19 -175.8(2) . . . . ?
C57 C58 C59 C60 175.9(2) . . . . ?
C57 C58 C59 C65 -4.5(4) . . . . ?
C57 C56 C64 C63 -1.7(2) . . . . ?
C57 C56 C64 C52 -178.33(18) . . . . ?
C18 C30 C29 O3 -52.6(3) . . . . ?
C18 C30 C29 C28 -174.0(2) . . . . ?
C18 C30 C29 C32 65.9(3) . . . . ?
C76 C75 C74 O10 -52.1(3) . . . . ?
C76 C75 C74 C73 -173.2(2) . . . . ?
C76 C75 C74 C83 66.8(3) . . . . ?
C11 C12 C7 C8 0.9(3) . . . . ?
C11 C12 C7 C6 -177.78(16) . . . . ?
C11 C10 C9 C8 -0.3(4) . . . . ?
C29 C28 C27 C26 176.9(2) . . . . ?
C29 C28 C27 C31 -2.3(4) . . . . ?
C29 C30 C18 C19 179.3(2) . . . . ?
C116 C112 C113 C114 -3.8(3) . . . . ?
C116 C112 C113 C108 176.3(2) . . . . ?
C116 C112 C111 C110 -179.7(3) . . . . ?
C135 C130 C129 C128 -175.5(2) . . . . ?
C52 C53 C54 C55 0.8(4) . . . . ?
C86 C98 C97 O11 -51.2(3) . . . . ?
C86 C98 C97 C100 67.2(3) . . . . ?
C86 C98 C97 C96 -172.8(2) . . . . ?
C82 C72 C71 C70 179.6(2) . . . . ?
C14 C4 C5 C13 176.3(2) . . . . ?
C14 C4 C5 C6 -3.9(3) . . . . ?
C14 C4 C3 C2 179.5(3) . . . . ?
C133 C123 C122 C121 178.6(3) . . . . ?
C99 C95 C96 C91 175.5(2) . . . . ?
C99 C95 C96 C97 -5.2(4) . . . . ?
C99 C95 C94 C93 -178.8(3) . . . . ?
C31 C27 C26 C25 178.3(3) . . . . ?
C65 C59 C60 C61 -179.7(3) . . . . ?
C48 C44 C43 C42 180.0(2) . . . . ?

_shelx_res_file                  
;
TITL zhouqh-dingbo-db-c-2-20231230-rt_a.res in P1
    zhouqh-dingbo-db-c-2-20231230-rt.res
    created by SHELXL-2019/2 at 23:42:15 on 30-Dec-2023
REM Old TITL zhouqh-dingbo-db-c-2-20231230-rt_a.res in P1
REM SHELXT solution in P1: R1 0.129, Rweak 0.024, Alpha 0.000
REM <I/s> 0.000 for 0 systematic absences, Orientation as input
REM Flack x = 0.054 ( 0.026 ) from 9343 Parsons' quotients
REM Formula found by SHELXT: C136 O16
CELL 1.54184 12.2029 12.207 20.231 106.041 106.066 90.658
ZERR 8 0.0001 0.0001 0.0002 0.001 0.001 0.001
LATT -1
SFAC C H O
UNIT 136 144 16

L.S. 30
PLAN  20
SIZE 0.03 0.04 0.05
TEMP 20
CONF
FREE C16 H1
BOND
list 4
fmap 2
acta
MORE -1
BOND $H
REM <olex2.extras>
REM <HklSrc "%.\\zhouqh-dingbo-db-c-2-20231230-rt.hkl">
REM </olex2.extras>

WGHT    0.058000    0.255300
FVAR       0.76136
O13   3    0.554029    0.694778    0.677970    11.00000    0.04021    0.02839 =
         0.06520    0.01248    0.02532    0.00799
O2    3    0.839626    0.090388    0.333057    11.00000    0.03801    0.03435 =
         0.06847    0.01581    0.02720    0.00918
O10   3    0.856760    0.596724    0.689394    11.00000    0.03330    0.04046 =
         0.08488    0.03491    0.01712    0.01026
O11   3    0.650426    0.494765    0.681070    11.00000    0.04118    0.04117 =
         0.08336    0.03259    0.03512    0.01121
O12   3    0.341391    0.385582    0.876912    11.00000    0.04541    0.04004 =
         0.07437    0.02217    0.03101    0.00730
O4    3    1.048248    0.592906    0.129049    11.00000    0.04425    0.04643 =
         0.07998    0.03001    0.02887    0.00642
O16   3   -0.241967    0.792826    0.676507    11.00000    0.03070    0.03426 =
         0.08166    0.02137    0.01250   -0.00024
O5    3    0.723647    0.381821    0.312668    11.00000    0.02976    0.04193 =
         0.07514    0.02981    0.01352    0.00849
O8    3    0.633547    1.183108    0.324569    11.00000    0.03319    0.02851 =
         0.09264    0.01441    0.01822    0.00065
O7    3    0.342950    0.694353    0.125834    11.00000    0.04659    0.03443 =
         0.08954    0.01168    0.02614    0.00067
O14   3    0.440336    1.181181    0.868308    11.00000    0.04595    0.03230 =
         0.08316    0.01473    0.02874    0.01064
O3    3    0.932492    0.294464    0.328760    11.00000    0.03998    0.04455 =
         0.08731    0.03859    0.02959    0.01066
O9    3    1.143461    0.291749    0.887240    11.00000    0.04093    0.04943 =
         0.07474    0.03239    0.02305    0.01276
O6    3    0.239520    0.485461    0.110802    11.00000    0.03703    0.04347 =
         0.07658    0.02347    0.01264    0.00851
O15   3    0.242909    1.089779    0.879402    11.00000    0.04043    0.03928 =
         0.09379    0.02304    0.01925    0.00084
O1    3    1.148950   -0.196969    0.138981    11.00000    0.06053    0.03884 =
         0.09539    0.01943    0.04680    0.01254
C107  1    0.503972    0.941316    0.797805    11.00000    0.02745    0.02873 =
         0.04734    0.01242    0.01311    0.00503
C90   1    0.516143    0.447901    0.804028    11.00000    0.03209    0.02792 =
         0.05283    0.01635    0.01654    0.00596
C131  1    0.002092    0.955998    0.801676    11.00000    0.03301    0.02869 =
         0.05447    0.01805    0.01564    0.00577
C13   1    1.066701   -0.046493    0.282027    11.00000    0.03038    0.02967 =
         0.04522    0.01528    0.01348    0.00539
C40   1    0.448660    0.467218    0.255941    11.00000    0.03302    0.02861 =
         0.04356    0.01284    0.01133    0.00299
C80   1    1.017349    0.464692    0.811903    11.00000    0.02780    0.03075 =
         0.04471    0.01209    0.01496    0.00479
C115  1    0.510378    0.822468    0.781992    11.00000    0.03085    0.02784 =
         0.05021    0.01253    0.01453    0.00293
C114  1    0.470824    0.764419    0.701758    11.00000    0.03226    0.02685 =
         0.04923    0.01078    0.01550    0.00620
C23   1    1.026411    0.515717    0.272911    11.00000    0.02790    0.03430 =
         0.05190    0.01730    0.01455    0.00756
C132  1    0.032325    0.937078    0.733315    11.00000    0.03307    0.02844 =
         0.05453    0.01848    0.01493    0.00700
C81   1    0.994993    0.371742    0.742919    11.00000    0.02720    0.03115 =
         0.04376    0.01274    0.01516    0.00468
C106  1    0.540907    1.008903    0.870320    11.00000    0.03410    0.03376 =
         0.04586    0.01061    0.01485    0.00525
C63   1    0.492495    0.907282    0.269429    11.00000    0.03099    0.02980 =
         0.05561    0.01349    0.01848    0.00666
C4    1    1.083875    0.034074    0.409563    11.00000    0.04921    0.04451 =
         0.04404    0.01608    0.01404    0.00864
C5    1    1.017380   -0.006290    0.338390    11.00000    0.03340    0.03203 =
         0.04575    0.01737    0.01533    0.00731
C91   1    0.424021    0.403066    0.734637    11.00000    0.03373    0.02701 =
         0.05425    0.01615    0.01781    0.00608
C22   1    0.981165    0.422974    0.204123    11.00000    0.02935    0.03324 =
         0.05664    0.01751    0.01780    0.00522
C39   1    0.480316    0.427183    0.187482    11.00000    0.03234    0.02606 =
         0.04753    0.01274    0.01525    0.00446
C45   1    0.548525    0.480755    0.313602    11.00000    0.03387    0.02806 =
         0.04531    0.01221    0.01265    0.00330
C108  1    0.463887    0.968602    0.728293    11.00000    0.02601    0.03308 =
         0.04856    0.01416    0.01331    0.00308
C58   1    0.532507    1.007892    0.326682    11.00000    0.02959    0.03137 =
         0.05592    0.01075    0.01529    0.00491
C44   1    0.543637    0.506731    0.384482    11.00000    0.04606    0.03739 =
         0.04393    0.01408    0.00924    0.00155
C47   1    0.599695    0.423590    0.206184    11.00000    0.03125    0.02969 =
         0.04947    0.01282    0.01254    0.00245
C28   1    1.040497    0.468111    0.330284    11.00000    0.03262    0.03812 =
         0.05770    0.02234    0.01757    0.00770
C100  1    0.663373    0.304849    0.688580    11.00000    0.04769    0.03889 =
         0.07814    0.02163    0.03231    0.01476
AFIX 137
H10B  2    0.633928    0.246736    0.704542    11.00000   -1.50000
H10C  2    0.744196    0.321747    0.711854    11.00000   -1.50000
H10D  2    0.649910    0.278035    0.637453    11.00000   -1.50000
AFIX   0
C92   1    0.306821    0.376755    0.719175    11.00000    0.03415    0.04567 =
         0.05668    0.01580    0.01861    0.00327
AFIX  43
H92   2    0.273790    0.380873    0.755968    11.00000   -1.20000
AFIX   0

C59   1    0.568641    1.005620    0.397876    11.00000    0.03606    0.04780 =
         0.05598    0.01126    0.01210    0.00505
C12   1    0.974431   -0.069697    0.212508    11.00000    0.03441    0.02783 =
         0.04425    0.01392    0.01370    0.00418
C89   1    0.515608    0.487411    0.876221    11.00000    0.03827    0.03360 =
         0.05094    0.01563    0.01476    0.00557
C55   1    0.489812    1.109992    0.165672    11.00000    0.05376    0.03659 =
         0.07940    0.02867    0.02784    0.00886
AFIX  43
H55   2    0.505302    1.189040    0.178315    11.00000   -1.20000
AFIX   0

C93   1    0.240124    0.344345    0.648165    11.00000    0.03616    0.05530 =
         0.06576    0.01821    0.01304    0.00377
AFIX  43
H93   2    0.161663    0.326587    0.637409    11.00000   -1.20000
AFIX   0

C134  1   -0.251761    0.989657    0.683252    11.00000    0.03812    0.04267 =
         0.07946    0.02803    0.01449    0.01032
AFIX 137
H13A  2   -0.312467    0.992099    0.705181    11.00000   -1.50000
H13B  2   -0.283664    0.969263    0.631964    11.00000   -1.50000
H13C  2   -0.209116    1.063543    0.700107    11.00000   -1.50000
AFIX   0

C73   1    0.954301    0.420022    0.686148    11.00000    0.02855    0.03442 =
         0.04618    0.01603    0.01515    0.00522
C75   1    0.996564    0.567500    0.794770    11.00000    0.03346    0.03043 =
         0.05508    0.01350    0.01903    0.00552
C37   1    0.476416    0.352575    0.064137    11.00000    0.05732    0.04284 =
         0.04236    0.00642    0.01417    0.00364
AFIX  43
H37   2    0.435800    0.327876    0.015582    11.00000   -1.20000
AFIX   0
C35   1    0.656593    0.386147    0.155198    11.00000    0.03789    0.04517 =
         0.06352    0.01188    0.02323    0.00574
AFIX  43
H35   2    0.735731    0.384594    0.168799    11.00000   -1.20000
AFIX   0

C8    1    0.768395   -0.058478    0.176175    11.00000    0.03266    0.04966 =
         0.06247    0.02046    0.00797    0.00454
AFIX  43
H8    2    0.700697   -0.044715    0.188385    11.00000   -1.20000
AFIX   0

C103  1    0.551342    0.769193    0.834735    11.00000    0.05108    0.03419 =
         0.05790    0.02068    0.01655    0.00886
AFIX  43
H103  2    0.554595    0.690303    0.822750    11.00000   -1.20000
AFIX   0

C7    1    0.871066   -0.049507    0.228836    11.00000    0.03250    0.03118 =
         0.04965    0.01646    0.01315    0.00353
C72   1    0.913571    0.351368    0.615192    11.00000    0.03494    0.05278 =
         0.04408    0.01624    0.01273    0.00328
C95   1    0.406024    0.361023    0.606654    11.00000    0.05004    0.04074 =
         0.05366    0.02024    0.02049    0.00886
C130  1    0.067443    0.984750    0.874509    11.00000    0.04071    0.03411 =
         0.05339    0.01734    0.01282    0.00411
C6    1    0.887143   -0.014990    0.309073    11.00000    0.03059    0.03154 =
         0.05141    0.01471    0.01751    0.00702
C79   1    1.045059    0.464916    0.884383    11.00000    0.03389    0.04206 =
         0.04305    0.01343    0.01539    0.00615
C124  1   -0.068515    0.897769    0.675485    11.00000    0.03424    0.03009 =
         0.05493    0.01585    0.01350    0.00573
C98   1    0.619805    0.456328    0.787343    11.00000    0.03165    0.03127 =
         0.06247    0.01968    0.01720    0.00674
C117  1    0.361393    0.685170    0.681188    11.00000    0.04061    0.03681 =
         0.06525    0.00965    0.01777   -0.00227
AFIX 137
H11A  2    0.336866    0.650427    0.630091    11.00000   -1.50000
H11B  2    0.302483    0.728662    0.695507    11.00000   -1.50000
H11C  2    0.376044    0.626606    0.705035    11.00000   -1.50000
AFIX   0

C43   1    0.436243    0.522949    0.395375    11.00000    0.05808    0.04318 =
         0.04637    0.01078    0.02541    0.00402
AFIX  43
H43   2    0.429628    0.538826    0.441717    11.00000   -1.20000
AFIX   0

C71   1    0.919962    0.233788    0.603014    11.00000    0.04577    0.04742 =
         0.04675    0.00092    0.01836   -0.00218
AFIX  43
H71   2    0.891396    0.185447    0.556398    11.00000   -1.20000
AFIX   0

C129  1    0.008075    0.990884    0.925027    11.00000    0.05810    0.04837 =
         0.05450    0.01952    0.01970    0.00512
AFIX  43
H129  2    0.049346    1.011341    0.973462    11.00000   -1.20000
AFIX   0

C112  1    0.427502    0.866480    0.600688    11.00000    0.04062    0.04740 =
         0.04543    0.01316    0.01049    0.00506
C56   1    0.495462    1.055605    0.218081    11.00000    0.03338    0.03176 =
         0.06400    0.01994    0.01947    0.00758
C64   1    0.472772    0.936347    0.200698    11.00000    0.03222    0.02907 =
         0.05589    0.01410    0.01883    0.00513
C127  1   -0.173031    0.938459    0.835101    11.00000    0.03967    0.05168 =
         0.07462    0.02686    0.02701    0.00739
AFIX  43
H127  2   -0.252141    0.922709    0.821908    11.00000   -1.20000
AFIX   0

C24   1    1.053159    0.632750    0.287619    11.00000    0.04381    0.03362 =
         0.05958    0.01941    0.01484    0.00456
AFIX  43
H24   2    1.047285    0.665087    0.250344    11.00000   -1.20000
AFIX   0

C69   1    1.004842    0.254990    0.728285    11.00000    0.04586    0.03284 =
         0.05170    0.01507    0.02074    0.00955
AFIX  43
H69   2    1.036211    0.222983    0.765249    11.00000   -1.20000
AFIX   0

C88   1    0.620372    0.531606    0.928171    11.00000    0.04812    0.04741 =
         0.05145    0.01591    0.00825    0.00527
AFIX  43
H88   2    0.621977    0.556826    0.976244    11.00000   -1.20000
AFIX   0

C110  1    0.416679    1.071247    0.641038    11.00000    0.05738    0.04246 =
         0.06617    0.02981    0.01303    0.01090
AFIX  43
H110  2    0.402409    1.139494    0.629634    11.00000   -1.20000
AFIX   0

C27   1    1.075424    0.535767    0.401575    11.00000    0.04851    0.05434 =
         0.05397    0.02140    0.02186    0.01209
C25   1    1.088500    0.700211    0.358182    11.00000    0.05915    0.03396 =
         0.06786    0.01299    0.01822    0.00851
AFIX  43
H25   2    1.105950    0.778555    0.368291    11.00000   -1.20000
AFIX   0

C74   1    0.962523    0.549688    0.714512    11.00000    0.02957    0.03245 =
         0.05787    0.02213    0.01529    0.00798
C128  1   -0.109329    0.967905    0.906271    11.00000    0.06105    0.05578 =
         0.06644    0.02368    0.03561    0.00648
AFIX  43
H128  2   -0.145378    0.972323    0.941730    11.00000   -1.20000
AFIX   0

C101  1    0.410731    0.492432    0.902539    11.00000    0.04830    0.03997 =
         0.05240    0.01427    0.02346    0.00653
AFIX  13
H101  2    0.437262    0.512339    0.955126    11.00000   -1.20000
AFIX   0

C21   1    0.943778    0.421324    0.131502    11.00000    0.03542    0.04028 =
         0.05266    0.01538    0.01798    0.00547
C34   1    0.850278    0.602033    0.122920    11.00000    0.04473    0.05752 =
         0.08566    0.03898    0.01695    0.01215
AFIX 137
H34A  2    0.776041    0.559879    0.101774    11.00000   -1.50000
H34B  2    0.851950    0.666585    0.104697    11.00000   -1.50000
H34C  2    0.865688    0.628352    0.174209    11.00000   -1.50000
AFIX   0

C38   1    0.416391    0.389782    0.114525    11.00000    0.03725    0.03120 =
         0.04733    0.01206    0.00952    0.00419
C17   1    1.155684   -0.002639    0.134906    11.00000    0.06327    0.05030 =
         0.07655    0.02729    0.03854    0.00559
AFIX 137
H17A  2    1.112546    0.051528    0.114594    11.00000   -1.50000
H17B  2    1.220577   -0.017207    0.116757    11.00000   -1.50000
H17C  2    1.181614    0.027957    0.186309    11.00000   -1.50000
AFIX   0
C2    1    1.250252   -0.015993    0.368605    11.00000    0.03089    0.06927 =
         0.06632    0.02804    0.00747    0.00913
AFIX  43
H2A   2    1.328890   -0.021081    0.379759    11.00000   -1.20000
AFIX   0

C20   1    0.900204    0.316084    0.080428    11.00000    0.05085    0.05053 =
         0.05451    0.00892    0.01996    0.00204
AFIX  43
H20   2    0.876167    0.313107    0.032094    11.00000   -1.20000
AFIX   0

C136  1    0.254076    0.894925    0.880920    11.00000    0.04261    0.05266 =
         0.08636    0.03352    0.00829    0.00839
AFIX 137
H13D  2    0.231791    0.839461    0.901561    11.00000   -1.50000
H13E  2    0.335758    0.912137    0.898159    11.00000   -1.50000
H13F  2    0.230913    0.864523    0.829490    11.00000   -1.50000
AFIX   0
C125  1   -0.172028    0.900396    0.703204    11.00000    0.03029    0.03194 =
         0.06190    0.02080    0.01167    0.00448

C70   1    0.967214    0.187252    0.657848    11.00000    0.05351    0.03345 =
         0.06077    0.00749    0.02469    0.00476
AFIX  43
H70   2    0.973931    0.108939    0.647328    11.00000   -1.20000
AFIX   0

C96   1    0.473193    0.390831    0.678107    11.00000    0.03694    0.03046 =
         0.05414    0.01820    0.01977    0.00802
C1    1    1.184070   -0.054456    0.297913    11.00000    0.03243    0.04911 =
         0.05908    0.02282    0.01889    0.00930
AFIX  43
H1A   2    1.217373   -0.085184    0.261505    11.00000   -1.20000
AFIX   0

C123  1   -0.065761    0.864763    0.604493    11.00000    0.04864    0.04135 =
         0.05498    0.01259    0.01435    0.00540
C126  1   -0.117062    0.932776    0.783662    11.00000    0.03439    0.03219 =
         0.06268    0.02050    0.01931    0.00712
C53   1    0.439559    0.928187    0.076915    11.00000    0.05619    0.05821 =
         0.05348    0.02090    0.02166    0.01098
AFIX  43
H53   2    0.421146    0.885919    0.028738    11.00000   -1.20000
AFIX   0

C113  1    0.452498    0.866800    0.672380    11.00000    0.02921    0.03195 =
         0.04545    0.01164    0.01134    0.00481
C10   1    0.869640   -0.107806    0.088536    11.00000    0.06253    0.04686 =
         0.04242    0.01420    0.00926    0.00153
AFIX  43
H10   2    0.867571   -0.128107    0.040355    11.00000   -1.20000
AFIX   0

C46   1    0.653511    0.463721    0.286977    11.00000    0.03156    0.03156 =
         0.05154    0.01637    0.01231    0.00412
C85   1    0.948045    0.284005    0.888482    11.00000    0.05030    0.05887 =
         0.07435    0.03665    0.02949    0.00935
AFIX 137
H85A  2    0.892605    0.326504    0.907781    11.00000   -1.50000
H85B  2    0.961813    0.218913    0.906496    11.00000   -1.50000
H85C  2    0.919450    0.258480    0.836972    11.00000   -1.50000
AFIX   0

C50   1    0.286721    0.380864    0.085015    11.00000    0.03838    0.04479 =
         0.05070    0.00960    0.00227    0.00440
AFIX  13
H50   2    0.267616    0.363041    0.032606    11.00000   -1.20000
AFIX   0

C118  1    0.545685    1.137848    0.896947    11.00000    0.04610    0.03444 =
         0.05203    0.00517    0.01581    0.00353
AFIX  13
H118  2    0.561403    1.159448    0.949306    11.00000   -1.20000
AFIX   0

C30   1    0.972463    0.320130    0.221553    11.00000    0.03580    0.03135 =
         0.06459    0.01823    0.02048    0.00766
C36   1    0.594234    0.351152    0.083896    11.00000    0.05404    0.05281 =
         0.05705    0.00614    0.03010    0.00513
AFIX  43
H36   2    0.631380    0.326398    0.048758    11.00000   -1.20000
AFIX   0
C49   1    0.731839    0.574637    0.309354    11.00000    0.03778    0.04018 =
         0.06420    0.01782    0.01072   -0.00382
AFIX 137
H49A  2    0.761805    0.600560    0.360794    11.00000   -1.50000
H49B  2    0.688858    0.632149    0.292780    11.00000   -1.50000
H49C  2    0.793970    0.560754    0.288519    11.00000   -1.50000
AFIX   0

C109  1    0.442939    1.071206    0.712163    11.00000    0.04322    0.03060 =
         0.05751    0.01650    0.01248    0.00728
AFIX  43
H109  2    0.446472    1.138606    0.748415    11.00000   -1.20000
AFIX   0

C9    1    0.768084   -0.087890    0.105931    11.00000    0.04657    0.05679 =
         0.05547    0.02012    0.00000    0.00232
AFIX  43
H9    2    0.699753   -0.094555    0.069776    11.00000   -1.20000
AFIX   0

C84   1    1.059302    0.360191    0.910960    11.00000    0.04273    0.05391 =
         0.04617    0.02377    0.01662    0.01079
AFIX  13
H84   2    1.085344    0.386580    0.963621    11.00000   -1.20000
AFIX   0

C54   1    0.461143    1.045971    0.095025    11.00000    0.06498    0.05786 =
         0.07307    0.03783    0.02898    0.01312
AFIX  43
H54   2    0.456181    1.081531    0.059280    11.00000   -1.20000
AFIX   0

C41   1    0.344177    0.487771    0.269096    11.00000    0.03537    0.04424 =
         0.05175    0.01408    0.01391    0.00613
AFIX  43
H41   2    0.278219    0.482632    0.231453    11.00000   -1.20000
AFIX   0

C66   1    0.437173    1.189122    0.318206    11.00000    0.04074    0.03564 =
         0.07911    0.01101    0.02257    0.00996
AFIX 137
H66A  2    0.429989    1.246997    0.293771    11.00000   -1.50000
H66B  2    0.459820    1.224820    0.369201    11.00000   -1.50000
H66C  2    0.364889    1.144331    0.304052    11.00000   -1.50000
AFIX   0

C78   1    1.054377    0.570946    0.935875    11.00000    0.06036    0.05606 =
         0.04359    0.00582    0.02242    0.00417
AFIX  43
H78   2    1.074524    0.573904    0.984202    11.00000   -1.20000
AFIX   0

C42   1    0.339957    0.515929    0.338952    11.00000    0.03973    0.04989 =
         0.06230    0.01531    0.02589    0.00792
AFIX  43
H42   2    0.270258    0.530597    0.348290    11.00000   -1.20000
AFIX   0

C105  1    0.581485    0.952152    0.922607    11.00000    0.04800    0.04801 =
         0.04557    0.01420    0.01280    0.00647
AFIX  43
H105  2    0.605434    0.994989    0.970748    11.00000   -1.20000
AFIX   0
C111  1    0.411338    0.972192    0.587010    11.00000    0.05504    0.05945 =
         0.05065    0.02731    0.01093    0.01001
AFIX  43
H111  2    0.396551    0.975605    0.540028    11.00000   -1.20000
AFIX   0

C94   1    0.287841    0.337904    0.593106    11.00000    0.04820    0.05018 =
         0.05409    0.01742    0.00809    0.00810
AFIX  43
H94   2    0.240643    0.317794    0.545964    11.00000   -1.20000
AFIX   0

C3    1    1.201977    0.029945    0.423164    11.00000    0.04635    0.06359 =
         0.05005    0.01846    0.00024    0.00223
AFIX  43
H3    2    1.249279    0.058799    0.470059    11.00000   -1.20000
AFIX   0

C26   1    1.098319    0.653178    0.413914    11.00000    0.06034    0.05113 =
         0.05284    0.00744    0.01921    0.00990
AFIX  43
H26   2    1.120768    0.700870    0.460933    11.00000   -1.20000
AFIX   0

C97   1    0.602951    0.413266    0.707530    11.00000    0.03543    0.03385 =
         0.06393    0.02264    0.02582    0.00817
C62   1    0.480023    0.803659    0.284287    11.00000    0.05143    0.03033 =
         0.06173    0.01512    0.02240    0.00467
AFIX  43
H62   2    0.449710    0.736975    0.247167    11.00000   -1.20000
AFIX   0

C120  1    0.136168    0.949576    0.719123    11.00000    0.03114    0.04896 =
         0.06337    0.02224    0.01762    0.00698
AFIX  43
H120  2    0.202869    0.978478    0.756547    11.00000   -1.20000
AFIX   0

C68   1    0.536216    0.685266    0.121365    11.00000    0.05890    0.04132 =
         0.08766    0.01159    0.03908    0.01340
AFIX 137
H68A  2    0.567726    0.708276    0.172728    11.00000   -1.50000
H68B  2    0.590270    0.708906    0.100212    11.00000   -1.50000
H68C  2    0.520296    0.603488    0.104044    11.00000   -1.50000
AFIX   0

C33   1    0.940616    0.525033    0.104082    11.00000    0.04549    0.05001 =
         0.05484    0.02395    0.01721    0.00433
AFIX  13
H33   2    0.920689    0.497203    0.051527    11.00000   -1.20000
AFIX   0

C57   1    0.527705    1.111399    0.298438    11.00000    0.03134    0.02677 =
         0.06715    0.01105    0.01792    0.00304
C102  1    0.335895    0.583974    0.882774    11.00000    0.05382    0.04057 =
         0.08290    0.01873    0.03366    0.01338
AFIX 137
H10E  2    0.311991    0.569131    0.831495    11.00000   -1.50000
H10F  2    0.378716    0.657772    0.904796    11.00000   -1.50000
H10G  2    0.269717    0.582829    0.899550    11.00000   -1.50000
AFIX   0

C122  1    0.041189    0.876159    0.592388    11.00000    0.06346    0.05457 =
         0.06031    0.01491    0.03039    0.01511
AFIX  43
H122  2    0.046121    0.854764    0.545550    11.00000   -1.20000
AFIX   0

C18   1    0.927848    0.217439    0.169620    11.00000    0.05625    0.03099 =
         0.07883    0.01680    0.02317    0.00287
AFIX  43
H18   2    0.922661    0.150456    0.182438    11.00000   -1.20000
AFIX   0

C60   1    0.557915    0.899728    0.410552    11.00000    0.05117    0.06057 =
         0.05719    0.02481    0.01658    0.01624
AFIX  43
H60   2    0.581269    0.895176    0.457465    11.00000   -1.20000
AFIX   0

C104  1    0.587264    0.835268    0.905420    11.00000    0.06011    0.04968 =
         0.05095    0.02566    0.01385    0.01160
AFIX  43
H104  2    0.615507    0.801017    0.941689    11.00000   -1.20000
AFIX   0

C67   1    0.425971    0.740872    0.100960    11.00000    0.05248    0.03922 =
         0.05612    0.00573    0.02090    0.00305
AFIX  13
H67   2    0.397910    0.719098    0.048355    11.00000   -1.20000
AFIX   0

C76   1    1.004916    0.670459    0.846698    11.00000    0.06195    0.03090 =
         0.06831    0.01079    0.02797    0.00854
AFIX  43
H76   2    0.990693    0.737761    0.834081    11.00000   -1.20000
AFIX   0

C11   1    0.974725   -0.098675    0.140243    11.00000    0.04909    0.03173 =
         0.04341    0.01107    0.01551    0.00309
C83   1    1.052677    0.608611    0.693097    11.00000    0.04162    0.04813 =
         0.07181    0.02978    0.02082    0.00078
AFIX 137
H83A  2    1.030917    0.592527    0.641749    11.00000   -1.50000
H83B  2    1.125499    0.580538    0.709187    11.00000   -1.50000
H83C  2    1.058276    0.689800    0.714895    11.00000   -1.50000
AFIX   0

C29   1    1.015510    0.338519    0.301855    11.00000    0.03279    0.03752 =
         0.06616    0.02673    0.01995    0.00824
C16   1    1.080291   -0.113626    0.114441    11.00000    0.06180    0.04395 =
         0.05013    0.01313    0.02975    0.00753
AFIX  13
H16   2    1.053996   -0.141335    0.061812    11.00000   -1.20000
AFIX   0

C116  1    0.421400    0.760441    0.539687    11.00000    0.08095    0.06119 =
         0.04685    0.00751    0.01611    0.00857
AFIX 137
H11D  2    0.496413    0.734708    0.544039    11.00000   -1.50000
H11E  2    0.393425    0.777608    0.494765    11.00000   -1.50000
H11F  2    0.370474    0.701413    0.541374    11.00000   -1.50000
AFIX   0

C121  1    0.138723    0.918473    0.648742    11.00000    0.04429    0.06252 =
         0.07095    0.02101    0.03087    0.01311
AFIX  43
H121  2    0.208147    0.926283    0.639091    11.00000   -1.20000
AFIX   0

C77   1    1.034715    0.671313    0.917462    11.00000    0.07926    0.03971 =
         0.06261   -0.00344    0.02879    0.00608
AFIX  43
H77   2    1.041714    0.740063    0.953291    11.00000   -1.20000
AFIX   0

C32   1    1.122418    0.275871    0.321332    11.00000    0.04235    0.05009 =
         0.08759    0.03660    0.02392    0.01705
AFIX 137
H32A  2    1.103518    0.194993    0.299219    11.00000   -1.50000
H32B  2    1.149808    0.291139    0.372586    11.00000   -1.50000
H32C  2    1.180922    0.302222    0.304394    11.00000   -1.50000
AFIX   0

C135  1    0.196795    1.003450    0.902336    11.00000    0.04287    0.04571 =
         0.05804    0.01820    0.00720   -0.00112
AFIX  13
H135  2    0.217761    1.029449    0.954964    11.00000   -1.20000
AFIX   0

C52   1    0.444383    0.870622    0.128127    11.00000    0.03917    0.03854 =
         0.05642    0.01547    0.01990    0.00575
C61   1    0.513095    0.801490    0.354419    11.00000    0.05998    0.04324 =
         0.07080    0.02805    0.02359    0.01101
AFIX  43
H61   2    0.505226    0.732445    0.364485    11.00000   -1.20000
AFIX   0

C87   1    0.721670    0.539295    0.910899    11.00000    0.03789    0.05813 =
         0.06566    0.01962    0.00309    0.00025
AFIX  43
H87   2    0.789431    0.570142    0.946961    11.00000   -1.20000
AFIX   0

C19   1    0.891354    0.216069    0.098838    11.00000    0.06297    0.03828 =
         0.07083    0.00361    0.02261   -0.00227
AFIX  43
H19   2    0.860654    0.147834    0.063233    11.00000   -1.20000
AFIX   0

C86   1    0.722041    0.501110    0.840049    11.00000    0.02976    0.05186 =
         0.07138    0.02087    0.01527    0.00370
AFIX  43
H86   2    0.789796    0.505388    0.827921    11.00000   -1.20000
AFIX   0

C51   1    0.227339    0.286234    0.101621    11.00000    0.04274    0.04330 =
         0.10060    0.01407    0.01071   -0.00343
AFIX 137
H51A  2    0.250894    0.213769    0.079680    11.00000   -1.50000
H51B  2    0.145867    0.285648    0.082962    11.00000   -1.50000
H51C  2    0.247687    0.299415    0.152727    11.00000   -1.50000
AFIX   0

C82   1    0.861631    0.397983    0.553126    11.00000    0.07820    0.08486 =
         0.04949    0.02837    0.00688    0.00636
AFIX 137
H82A  2    0.844318    0.337051    0.508931    11.00000   -1.50000
H82B  2    0.914941    0.455617    0.552226    11.00000   -1.50000
H82C  2    0.792503    0.431018    0.558629    11.00000   -1.50000
AFIX   0

C15   1    0.827777   -0.105596    0.329729    11.00000    0.04826    0.04304 =
         0.06828    0.02232    0.02861    0.00324
AFIX 137
H15A  2    0.747010   -0.113458    0.305993    11.00000   -1.50000
H15B  2    0.840621   -0.082797    0.380843    11.00000   -1.50000
H15C  2    0.858342   -0.177550    0.315350    11.00000   -1.50000
AFIX   0
C14   1    1.035103    0.084205    0.471006    11.00000    0.07454    0.07483 =
         0.04816    0.01281    0.02304    0.01068
AFIX 137
H14A  2    0.996126    0.149580    0.463525    11.00000   -1.50000
H14B  2    1.096077    0.107215    0.515260    11.00000   -1.50000
H14C  2    0.982037    0.027753    0.473371    11.00000   -1.50000
AFIX   0

C133  1   -0.170229    0.820593    0.541000    11.00000    0.06790    0.09906 =
         0.06181    0.00618    0.00740   -0.00650
AFIX 137
H13G  2   -0.221536    0.774036    0.552804    11.00000   -1.50000
H13H  2   -0.147768    0.775558    0.500697    11.00000   -1.50000
H13I  2   -0.208080    0.883987    0.528962    11.00000   -1.50000
AFIX   0

C99   1    0.453880    0.355154    0.544754    11.00000    0.08075    0.10552 =
         0.06046    0.03216    0.03311    0.01751
AFIX 137
H99A  2    0.461882    0.430446    0.539605    11.00000   -1.50000
H99B  2    0.402787    0.305542    0.501321    11.00000   -1.50000
H99C  2    0.527460    0.325733    0.553899    11.00000   -1.50000
AFIX   0

C119  1    0.640765    1.197509    0.880739    11.00000    0.04526    0.03827 =
         0.08726    0.01375    0.01515   -0.00374
AFIX 137
H11G  2    0.713639    1.179128    0.906215    11.00000   -1.50000
H11H  2    0.637101    1.278832    0.895742    11.00000   -1.50000
H11I  2    0.631647    1.172275    0.830017    11.00000   -1.50000
AFIX   0

C31   1    1.090877    0.488999    0.464917    11.00000    0.11506    0.08472 =
         0.06579    0.03595    0.02980    0.00831
AFIX 137
H31A  2    1.167717    0.468364    0.479131    11.00000   -1.50000
H31B  2    1.037727    0.422563    0.451641    11.00000   -1.50000
H31C  2    1.077017    0.546313    0.504279    11.00000   -1.50000
AFIX   0

C65   1    0.618395    1.109943    0.460462    11.00000    0.08669    0.06649 =
         0.06608    0.00316   -0.00110   -0.00057
AFIX 137
H65A  2    0.650721    1.166154    0.444336    11.00000   -1.50000
H65B  2    0.677126    1.089113    0.496265    11.00000   -1.50000
H65C  2    0.559116    1.141194    0.480760    11.00000   -1.50000
AFIX   0

C48   1    0.647171    0.515060    0.447296    11.00000    0.06322    0.09112 =
         0.04764    0.02157    0.00564    0.00656
AFIX 137
H48A  2    0.703802    0.470080    0.431062    11.00000   -1.50000
H48B  2    0.625546    0.486858    0.482183    11.00000   -1.50000
H48C  2    0.678303    0.593564    0.468769    11.00000   -1.50000
AFIX   0
H9A   2    1.202186    0.337831    0.886028    11.00000   -1.20000

H15   2    0.204700    1.154028    0.884000    11.00000    0.07334
H10A  2    0.801076    0.556896    0.693608    11.00000    0.07298
H13   2    0.611466    0.735717    0.679431    11.00000    0.07619
H11   2    0.612548    0.556370    0.684411    11.00000    0.07111
H2    2    0.883288    0.141059    0.326791    11.00000   -1.20000
H14   2    0.378382    1.140906    0.872947    11.00000    0.07758
H5    2    0.678761    0.321389    0.312726    11.00000    0.07867
H4    2    1.099799    0.550174    0.122714    11.00000    0.06596
H1    2    1.098193   -0.258997    0.134284    11.00000    0.08121
H6    2    0.294505    0.544570    0.116305    11.00000    0.09987
H7    2    0.293841    0.736065    0.128004    11.00000    0.07573
H8A   2    0.682912    1.138467    0.321909    11.00000    0.07527
H3A   2    0.869866    0.332550    0.320506    11.00000    0.09799
H16A  2   -0.203666    0.734056    0.683548    11.00000   -1.20000
H12   2    0.388008    0.331300    0.878297    11.00000    0.07258
HKLF 4


REM  zhouqh-dingbo-db-c-2-20231230-rt_a.res in P1
REM wR2 = 0.0890, GooF = S = 1.031, Restrained GooF = 1.031 for all data
REM R1 = 0.0324 for 19660 Fo > 4sig(Fo) and 0.0329 for all 20130 data
REM 1454 parameters refined using 3 restraints

END

WGHT      0.0580      0.2552

REM Highest difference peak  0.161,  deepest hole -0.129,  1-sigma level  0.025
Q1    1   1.0357 -0.0184  0.3126  11.00000  0.05    0.16
Q2    1   0.2616  0.5110  0.1678  11.00000  0.05    0.15
Q3    1   0.5600  0.4965  0.3501  11.00000  0.05    0.15
Q4    1   0.9792 -0.0839  0.1766  11.00000  0.05    0.15
Q5    1   1.0289  0.4635  0.8433  11.00000  0.05    0.15
Q6    1   0.8593  0.4863  0.5600  11.00000  0.05    0.15
Q7    1   0.4566  0.8131  0.6856  11.00000  0.05    0.14
Q8    1   0.4317  0.8650  0.6402  11.00000  0.05    0.14
Q9    1   0.4425  0.3928  0.6469  11.00000  0.05    0.14
Q10   1   0.7238  0.5422  0.4430  11.00000  0.05    0.14
Q11   1   0.4421  0.3942  0.1526  11.00000  0.05    0.14
Q12   1   0.4563  0.4339  0.2147  11.00000  0.05    0.14
Q13   1   0.6037  0.4743  0.3072  11.00000  0.05    0.14
Q14   1   0.9641  0.3977  0.7099  11.00000  0.05    0.14
Q15   1   1.0404  0.0077  0.3658  11.00000  0.05    0.13
Q16   1   0.4516  0.4016  0.7036  11.00000  0.05    0.13
Q17   1   0.0385  0.9671  0.8362  11.00000  0.05    0.13
Q18   1   0.5204  0.9805  0.8310  11.00000  0.05    0.13
Q19   1   0.4596  0.4862  0.8798  11.00000  0.05    0.13
Q20   1   0.9651  0.4265  0.1672  11.00000  0.05    0.13
;
_shelx_res_checksum              72943
_olex2_submission_special_instructions 'No special instructions were received'
_oxdiff_exptl_absorpt_empirical_details 
;
Empirical correction (ABSPACK) includes:
- Absorption correction using spherical harmonics
- Frame scaling
;
_oxdiff_exptl_absorpt_empirical_full_max 1.429
_oxdiff_exptl_absorpt_empirical_full_min 0.615
